# Supplementary material for: Anchorage of bacterial effector at plasma membrane via selective phosphatidic acid binding to modulate host cell signaling
Source: PLoS Pathog. 2024 Nov 12;20(11):e1012694. doi: 10.1371/journal.ppat.1012694 (PMC11556746; doi:10.1371/journal.ppat.1012694)
Supplement: S4 Table — (XLSX) [file ppat.1012694.s011.xlsx]

## Sheet: Fig 2B
Distance (µm)	BepE	PABD		Distance (µm)	BepE	P4M		Distance (µm)	BepE	PH-PLCδ1		Distance (µm)	BepE	Btk-PH		Distance (µm)	BepE	GFP-tag
0	4	0		0	5	4		0	0	10		0	0	4		0	3	7
0.142857	4.121	0		0.142857	3.48	3.193		0.142857	0	11		0.0833333	0	2.593		0.142857	12.85	8.396
0.285714	4.126	0		0.285714	4.742	4.716		0.285714	0	10		0.166667	0	1.829		0.285714	13.499	8.91
0.428571	5.361	0		0.428571	3.765	7.79		0.428571	0	10.7581		0.25	0	1.425		0.428571	14.321	9.118
0.571429	3.26	0		0.571429	6.252	9.421		0.571429	0	11.9677		0.333333	0	3.568		0.571429	19.921	10.138
0.714286	3.237	0		0.714286	7.202	10.205		0.714286	0	15.1935		0.416667	0	3.429		0.714286	31.496	12.563
0.857143	4.426	0.2196		0.857143	9.076	13.301		0.857143	0	16		0.5	0	3.071		0.857143	44.328	16.077
1	5.46	0.5823		1	11.275	16.24		1	2	14.871		0.583333	0	4.919		1	63.532	21.573
1.14286	7.636	0.1512		1.14286	14.773	19.371		1.14286	5	19.871		0.666667	2.505	3.803		1.14286	86.636	29.853
1.28571	6.64	0.7794		1.28571	21.218	27.293		1.28571	5.355	22.2742		0.75	8.22	4.794		1.28571	103.834	38.935
1.42857	6.722	3.8079		1.42857	27.977	34.369		1.42857	11	27.4194		0.833333	17.545	5.169		1.42857	105.183	45.908
1.57143	7.675	3.6666		1.57143	37.259	40.567		1.57143	15.387	31.8871		0.916667	29.193	6.688		1.57143	91.161	52.908
1.71429	8.252	4.3776		1.71429	46.926	51.861		1.71429	20.677	35.0645		1	40.681	7.168		1.71429	79.388	56.906
1.85714	8.082	4.491		1.85714	58.278	62.282		1.85714	29.161	45.8064		1.08333	53.299	9.844		1.85714	77.712	57.582
2	9.384	5.2506		2	64.444	70.21		2	37.855	55		1.16667	72.688	9.465		2	75.304	58.869
2.14286	12.04	6.1461		2.14286	70.3	76.526		2.14286	61.452	76		1.25	107.936	12.704		2.14286	71.628	59.7
2.28571	15.949	6.2874		2.28571	77.537	82.249		2.28571	81.952	87		1.33333	133.646	16.516		2.28571	69.837	61.155
2.42857	17.796	6.1713		2.42857	85.2	96.416		2.42857	101.581	81		1.41667	146.029	20.747		2.42857	68.506	62.438
2.57143	19.531	10.3194		2.57143	90.683	94.109		2.57143	106.742	82.6452		1.5	150.784	25.999		2.57143	65.42	62.54
2.71429	23.378	13.3542		2.71429	105.402	102.173		2.71429	105.806	80.2581		1.58333	157.562	28.763		2.71429	66.014	64.918
2.85714	23.736	13.5252		2.85714	123.028	130.775		2.85714	98.194	75.3871		1.66667	168.916	28.952		2.85714	68.205	64.35
3	20.522	16.9596		3	103.512	142.796		3	91.387	73.4677		1.75	173.296	30.373		3	66.53	66.491
3.14286	23.147	17.5887		3.14286	72.397	114.232		3.14286	88.306	66.0968		1.83333	175.333	34.666		3.14286	67.293	67.765
3.28571	25.729	19.0845		3.28571	45.727	77.047		3.28571	80.968	65.5645		1.91667	182.343	37.326		3.28571	68.915	68.991
3.42857	31.915	21.5244		3.42857	34.956	52.74		3.42857	73.129	61		2	204.326	37.442		3.42857	70.543	70.092
3.57143	34.754	22.5315		3.57143	29.752	44.693		3.57143	69.194	70		2.08333	237.575	43.814		3.57143	73.08	70.381
3.71429	39.269	25.1397		3.71429	29.901	38.33		3.71429	79.871	84.2903		2.16667	254.252	50.782		3.71429	75.864	70.773
3.85714	43.936	29.7198		3.85714	34.192	38.205		3.85714	91.613	84		2.25	255	59.283		3.85714	76.324	68.683
4	51.301	34.857		4	36.557	41.937		4	107.597	73.0323		2.33333	224.822	62.651		4	80.932	68.263
4.14286	59.336	40.2804		4.14286	39.266	42.659		4.14286	111	61.6774		2.41667	186.327	67.9		4.14286	83.697	69.874
4.28571	69.79	45.8415		4.28571	35.844	41.41		4.28571	89.968	63.2258		2.5	149.919	73.091		4.28571	85.331	68.765
4.42857	97.728	55.0764		4.42857	35.545	40.956		4.42857	65	58		2.58333	136.705	74.93		4.42857	87.668	67.727
4.57143	112.729	66.4101		4.57143	36	43.721		4.57143	51.5	61.3548		2.66667	127.545	77.313		4.57143	85.753	67.955
4.71429	122.533	81.6102		4.71429	34.59	45.336		4.71429	55.258	61.0484		2.75	122.633	80.884		4.71429	87.158	67.942
4.85714	119.327	89.7795		4.85714	38.182	45.645		4.85714	51.387	54.2581		2.83333	128.91	84.09		4.85714	86.527	70.617
5	111.872	86.6115		5	37.333	47.816		5	40.065	51.5323		2.91667	133.769	87.811		5	82.149	72.629
5.14286	108.573	84.7557		5.14286	40.998	48.31		5.14286	35.419	46.2903		3	127.861	87.856		5.14286	83.377	73.533
5.28571	111.186	84.3228		5.28571	44.04	51.734		5.28571	31.387	45.9677		3.08333	128.414	88.478		5.28571	80.99	75.385
5.42857	109.404	82.5885		5.42857	50.17	56.127		5.42857	29.081	42.129		3.16667	129.646	93.445		5.42857	80.727	78.741
5.57143	105.892	89.8938		5.57143	51.082	55.996		5.57143	25.935	43.4194		3.25	126.388	92.531		5.57143	79.309	80.192
5.71429	109.908	92.7117		5.71429	51.57	58.104		5.71429	25.581	42.4516		3.33333	124.922	94.501		5.71429	79.012	84.381
5.85714	118.992	96.7923		5.85714	49.449	54.722		5.85714	28.323	43.3871		3.41667	139.918	95.52		5.85714	81.201	85.697
6	126.955	106.025		6	47.747	53.828		6	25.306	47.8387		3.5	148.432	96.935		6	79.923	90.797
6.14286	135.566	113.494		6.14286	43.684	53.971		6.14286	24.226	46.6613		3.58333	148.37	96.269		6.14286	79.274	94.385
6.28571	142.358	116.582		6.28571	43.337	53.342		6.28571	25.468	49.6129		3.66667	146.66	97.132		6.28571	75.91	94.019
6.42857	156.435	118.142		6.42857	45.498	50.745		6.42857	30.097	46.5968		3.75	139.188	96.925		6.42857	79.718	97.186
6.57143	166.063	121.59		6.57143	41.376	48.319		6.57143	31.371	49.5806		3.83333	130.335	97.326		6.57143	78.666	99.801
6.71429	171.111	133.303		6.71429	45.751	49.91		6.71429	34.871	51.8387		3.91667	124.319	97.297		6.71429	81.44	98.521
6.85714	171.771	133.102		6.85714	48.555	52.245		6.85714	37.21	51.3871		4	121.395	101.767		6.85714	84.204	103.416
7	160.471	132.633		7	48.265	49.533		7	39.742	58		4.08333	121.673	105.83		7	84.508	101.955
7.14286	145.648	126.538		7.14286	48.185	51.965		7.14286	44.758	51		4.16667	125.165	107.412		7.14286	83.725	103.689
7.28571	130	119.406		7.28571	53.023	50.727		7.28571	37.871	49.5645		4.25	125.156	105.453		7.28571	80.65	106.509
7.42857	119.129	116.019		7.42857	57.102	52.706		7.42857	34.323	45.3548		4.33333	120.993	100.612		7.42857	75.089	110.504
7.57143	113.946	111.921		7.57143	65.655	57.161		7.57143	27.161	49.629		4.41667	123.222	98.777		7.57143	70.85	114.135
7.71429	108.742	108.667		7.71429	71.342	62.728		7.71429	31.823	46		4.5	130.387	98.044		7.71429	66.922	117.259
7.85714	110.122	106.217		7.85714	71.837	69.827		7.85714	30.129	51.8226		4.58333	138.361	101.005		7.85714	61.778	118.107
8	103.415	104.406		8	68.427	67.141		8	29.919	46.4194		4.66667	145.359	99.813		8	57.705	118.04
8.14286	101.156	101.098		8.14286	60.222	66.691		8.14286	32.968	48.0161		4.75	143.901	103.725		8.14286	56.78	115.332
8.28571	100.705	102.718		8.28571	59.071	61.909		8.28571	34	46.9677		4.83333	142.769	105.673		8.28571	56.251	115.667
8.42857	98.048	104.466		8.42857	56.757	57.515		8.42857	33.355	44.9032		4.91667	140.589	105.156		8.42857	51.707	116.76
8.57143	95.324	105.025		8.57143	55.954	54.487		8.57143	31.968	53.5161		5	137.289	106.342		8.57143	50.779	117.494
8.71429	91.892	105.173		8.71429	55.801	56.868		8.71429	33.032	46.2419		5.08333	130.83	106.583		8.71429	52.209	116.611
8.85714	90.249	102.054		8.85714	57.777	56.874		8.85714	34	44		5.16667	124.48	104.816		8.85714	53.588	114.51
9	89.052	101.734		9	52.832	57.588		9	43	53.7581		5.25	121.533	104.828		9	52.447	114.53
9.14286	92.057	100.689		9.14286	52.212	57.451		9.14286	48.484	54		5.33333	119.615	105.429		9.14286	49.618	114.168
9.28571	94.408	102.124		9.28571	53.685	57.009		9.28571	40.968	53.2742		5.41667	123.109	106.354		9.28571	52.895	117.392
9.42857	94.784	99.765		9.42857	54.691	62.79		9.42857	38.968	54		5.5	123.495	110.011		9.42857	51.403	111.897
9.57143	97.934	99.585		9.57143	59.9	59.273		9.57143	44.355	56.8226		5.58333	116.269	115.623		9.57143	49.32	114.889
9.71429	99.653	99.8451		9.71429	59.167	57.605		9.71429	48.403	55		5.66667	114.313	115.305		9.71429	50.073	113.329
9.85714	101.535	101.435		9.85714	61.119	65.281		9.85714	52.355	56.2581		5.75	118.019	118.451		9.85714	49.474	114.975
10	103.903	105.499		10	66.31	68.747		10	55.694	61.2258		5.83333	115.067	118.398		10	49.804	114.702
10.1429	109.49	106.89		10.1429	72.375	73.432		10.1429	52.935	61		5.91667	116.886	123.987		10.1429	49.076	113.784
10.2857	100.522	104.045		10.2857	69.242	81.417		10.2857	52	61		6	112.073	125.63		10.2857	46.086	112.834
10.4286	94.995	100.874		10.4286	65.366	84.21		10.4286	48	60.6613		6.08333	111.422	130.081		10.4286	49.841	114.575
10.5714	95.864	101.847		10.5714	65.437	81.117		10.5714	56.774	58		6.16667	111.393	127.109		10.5714	45.996	116.346
10.7143	100.437	103.732		10.7143	67.821	80.045		10.7143	56.935	55.2903		6.25	115.399	130.531		10.7143	48.61	116.363
10.8571	104.647	106.379		10.8571	71.807	79.655		10.8571	55.145	58.3871		6.33333	109.9	133.783		10.8571	46.409	114.681
11	99.031	105.998		11	77.87	90.532		11	51.613	63.6936		6.41667	101.493	136.138		11	49.439	117.402
11.1429	91.968	100.515		11.1429	88.195	108.513		11.1429	56.371	61.5806		6.5	99.102	140.633		11.1429	48.229	118.982
11.2857	90.175	100.936		11.2857	98	117.978		11.2857	52.548	61		6.58333	97.929	142.733		11.2857	46.992	120.858
11.4286	90.886	96.9759		11.4286	95.732	107.753		11.4286	53.258	62.0968		6.66667	94.702	141.498		11.4286	47.565	121.307
11.5714	88.942	97.4718		11.5714	90.957	104.017		11.5714	60.194	66.2742		6.75	101.005	142.589		11.5714	45.529	122.762
11.7143	90.06	94.2102		11.7143	81.427	95.649		11.7143	69.403	70		6.83333	104.19	141.897		11.7143	44.462	123.228
11.8571	90.17	92.6487		11.8571	75.776	87.787		11.8571	65.387	67.9194		6.91667	108.363	142.994		11.8571	43.694	122.035
12	90.156	89.2962		12	74.345	84.526		12	62.694	69.3226		7	116	147.266		12	43.042	119.839
12.1429	86.755	83.5344		12.1429	77.245	82.618		12.1429	64.323	70		7.08333	118.646	145.337		12.1429	41.017	117.068
12.2857	80.557	81.3528		12.2857	75.455	76.82		12.2857	63.29	67		7.16667	123.311	147.447		12.2857	42.631	117.424
12.4286	79.42	80.3187		12.4286	75.814	80.135		12.4286	68.935	72		7.25	124.439	148.99		12.4286	42.091	119.13
12.5714	72.619	77.1633		12.5714	69.529	76.079		12.5714	73.952	79		7.33333	124.703	155.484		12.5714	43.043	119.743
12.7143	69.944	76.0176		12.7143	69.109	75.594		12.7143	84.226	79.9355		7.41667	126.123	153.224		12.7143	42.601	117.385
12.8571	68.894	77.3055		12.8571	68.606	72.483		12.8571	84.581	76.0323		7.5	122.927	154.859		12.8571	43.832	118.878
13	65.644	76.9581		13	70.51	76.815		13	83.968	77.6936		7.58333	112	155.333		13	42.949	118.319
13.1429	64.087	76.9122		13.1429	70.922	73.539		13.1429	83	78.9032		7.66667	112.083	154.662		13.1429	42.146	116.586
13.2857	68.825	72.7344		13.2857	68.039	75.719		13.2857	90.323	85.5		7.75	107.629	157.552		13.2857	43.336	114.377
13.4286	69.341	72.5967		13.4286	65.597	78.339		13.4286	93	88.8387		7.83333	111.759	160.355		13.4286	42.058	113.927
13.5714	68.434	69.2766		13.5714	65.465	84.178		13.5714	107.161	92.7097		7.91667	106.642	161.03		13.5714	43.455	111.894
13.7143	68.548	68.7267		13.7143	69.139	79.873		13.7143	112.016	97.3871		8	106.854	161.648		13.7143	43.558	109.521
13.8571	65.555	66.5541		13.8571	77.716	78.714		13.8571	111.097	99.5968		8.08333	102.124	161.849		13.8571	43.533	109.657
14	62.145	63.7416		14	85.498	77		14	114.484	96.1936		8.16667	102.783	164.446		14	45.086	109.705
14.1429	60.235	61.7319		14.1429	85.646	77.73		14.1429	121.968	92.9516		8.25	103.778	161.904		14.1429	47.695	109.061
14.2857	58.168	62.8902		14.2857	72.791	79.574		14.2857	137.935	88.7742		8.33333	104.575	161.667		14.2857	48.79	106.675
14.4286	56.79	63.1314		14.4286	62.233	74.86		14.4286	134.065	87.871		8.41667	107.778	160.518		14.4286	50.699	107.854
14.5714	51.571	59.4738		14.5714	55.724	74.098		14.5714	124	87		8.5	111.07	163.094		14.5714	48.732	104.498
14.7143	55.395	56.3922		14.7143	54.887	73.36		14.7143	110.806	86.7742		8.58333	115.455	164.048		14.7143	47.038	105.681
14.8571	60.645	56.4714		14.8571	49.916	68.541		14.8571	109.468	86.4516		8.66667	118.449	159.469		14.8571	49.189	102.838
15	61.059	52.7571		15	46.372	64.459		15	119.355	82.5484		8.75	114.012	157.041		15	49.857	102.589
15.1429	60.414	49.0005		15.1429	49.072	65.149		15.1429	130.065	82.0323		8.83333	116.178	161.164		15.1429	51.797	98.581
15.2857	48.002	39.0789		15.2857	49.566	65.175		15.2857	116.387	66		8.91667	119.743	161.382		15.2857	51.922	95.76
15.4286	33.775	27.4698		15.4286	46.878	63.078		15.4286	104.29	53.129		9	116.88	163.516		15.4286	54.492	90.419
15.5714	28.306	19.4751		15.5714	45.358	63.481		15.5714	77.387	45.5806		9.08333	116.361	165.144		15.5714	52.986	86.394
15.7143	24.17	16.056		15.7143	44.503	58.894		15.7143	66.484	40		9.16667	113.454	162.145		15.7143	56.127	81.89
15.8571	20.104	11.808		15.8571	44.035	57.441		15.8571	56.71	39.6129		9.25	109.899	156.359		15.8571	56.167	79.987
16	12.73	6.7455		16	46.343	56.488		16	48.806	35		9.33333	103.302	158.353		16	59.728	79.088
16.1429	9.617	5.3145		16.1429	43.183	60.182		16.1429	41.935	34.5484		9.41667	104.385	158.336		16.1429	57.785	76.711
16.2857	9.447	3.8259		16.2857	41	57.037		16.2857	29.226	27.4194		9.5	102.54	158.434		16.2857	56.734	75.006
16.4286	10.847	2.2149		16.4286	41.76	60.151		16.4286	25	26.629		9.58333	99.528	155.379		16.4286	56.407	72.709
16.5714	10.205	1.5381		16.5714	41.961	59.216		16.5714	23.645	22.6452		9.66667	101.015	150.832		16.5714	57.717	66.079
16.7143	8.179	0.6444		16.7143	42.559	60.839		16.7143	17.71	22.5645		9.75	103.878	149		16.7143	56.27	63.414
16.8571	8.287	0		16.8571	40.639	61.53		16.8571	14.435	19		9.83333	101.413	149.055		16.8571	57.827	59.974
17	6	0		17	40.419	59.245		17	11.516	17.7903		9.91667	101.266	153.68		17	60.333	57.35
				17.1429	41.258	58.672		17.1429	8	16		10	105	156.423		17.1429	69.946	54.737
				17.2857	41.178	64.285		17.2857	0.968	16		10.0833	100.724	161.217		17.2857	90.72	51.078
				17.4286	39.435	59.998		17.4286	0.726	11		10.1667	102.71	167.72		17.4286	105.393	46.677
				17.5714	39.1	55.092		17.5714	0	11.2419		10.25	98.661	173.673		17.5714	109.261	42.557
				17.7143	38.307	57.471		17.7143	0	10		10.3333	92.306	183.373		17.7143	105.1	43.066
				17.8571	40.624	57.68						10.4167	88.942	188.266		17.8571	103.719	43.946
				18	34.178	56.494						10.5	87.929	186.183		18	93.779	44.838
				18.1429	38.471	57.63						10.5833	85.302	184.883		18.1429	80.799	45.815
				18.2857	40.919	59.301						10.6667	87.657	183.636		18.2857	75.493	45.251
				18.4286	34.455	57.131						10.75	86.48	183.044		18.4286	75.025	45.599
				18.5714	37.641	58.354						10.8333	87.83	183.721		18.5714	71.573	44.022
				18.7143	40.572	57.97						10.9167	83.313	187.078		18.7143	66.978	43.663
				18.8571	42.078	59.958						11	85.86	194.088		18.8571	58.836	42.295
				19	40.254	58						11.0833	89.639	192.742		19	54.757	41.647
				19.1429	36.174	57.966						11.1667	94.137	188.773		19.1429	50.808	43.691
				19.2857	39.945	58						11.25	94.429	193.465		19.2857	48.735	43.588
				19.4286	40.145	59.796						11.3333	91.882	183.057		19.4286	48.406	43.391
				19.5714	40.42	62.137						11.4167	88.579	181.916		19.5714	50.817	42.013
				19.7143	37.96	60.474						11.5	86.231	176.154		19.7143	54.637	38.111
				19.8571	39.74	59.938						11.5833	90.799	180.005		19.8571	55.468	37.022
				20	41.058	58.934						11.6667	93.037	178.562		20	53.986	36.875
				20.1429	41.109	56.817						11.75	92.895	174.058		20.1429	60.389	38.475
				20.2857	39.246	54.749						11.8333	88.026	172.888		20.2857	68.052	40.409
				20.4286	39.122	54.464						11.9167	91.721	172.381		20.4286	75.419	40.674
				20.5714	38.49	57.345						12	92.181	170.156		20.5714	86.08	40.495
				20.7143	36.69	60.661						12.0833	94.074	167.773		20.7143	101.082	41.898
				20.8571	37.991	54.471						12.1667	97.104	170.858		20.8571	112.323	42.108
				21	38	58.321						12.25	98.444	173		21	128.155	37.814
				21.1429	38.963	58.984						12.3333	97.173	171.845		21.1429	116.774	34.366
				21.2857	38.465	58.244						12.4167	95.183	164.816		21.2857	102.594	27.761
				21.4286	38.814	60.769						12.5	92.526	163.132		21.4286	97.269	28.145
				21.5714	36.898	57.768						12.5833	90.797	157.207		21.5714	92.862	28.893
				21.7143	39.329	57.963						12.6667	88.982	152.774		21.7143	85.383	25.001
				21.8571	40.678	58.324						12.75	89.151	145.338		21.8571	71.771	19.581
				22	39.16	58.748						12.8333	89.625	137.049		22	62.483	16.635
				22.1429	37.451	57.656						12.9167	92.379	135.451		22.1429	66.691	18.389
				22.2857	36.869	58.605						13	86.816	132.98		22.2857	75.068	21.199
				22.4286	36.333	63.483						13.0833	87.245	132.304		22.4286	73.444	19.848
				22.5714	36.954	62.651						13.1667	88.141	131.813		22.5714	61.98	16.881
				22.7143	40.782	61.188						13.25	88.312	134.846		22.7143	44.265	14.756
				22.8571	43.815	62.308						13.3333	90.033	139.375		22.8571	28.774	12.114
				23	40.496	61.92						13.4167	89.913	144.744		23	17.044	11.406
				23.1429	39.402	63.107						13.5	89.844	148.552		23.1429	7.911	9.805
				23.2857	43.086	62.656						13.5833	93.824	155.903		23.2857	3.804	8.743
				23.4286	46.708	65.262						13.6667	95.626	156.865		23.4286	5.239	7.731
				23.5714	50.048	66.71						13.75	96.999	151.704		23.5714	6.853	6.981
				23.7143	51.999	69.458						13.8333	97.668	141.087		23.7143	4.395	6.504
				23.8571	51.413	68.57						13.9167	99.305	135.344		23.8571	1	6
				24	49.871	67.829						14	104.485	136.231
				24.1429	55.247	64.15						14.0833	99.714	138.211
				24.2857	62.506	67.076						14.1667	100.697	133.889
				24.4286	64.038	66.837						14.25	99.048	130.343
				24.5714	56.923	64.425						14.3333	102.429	129.735
				24.7143	49.922	63.608						14.4167	104.421	131.938
				24.8571	46.234	63.695						14.5	105.23	130.473
				25	45.218	61.986						14.5833	108.88	128.751
				25.1429	44.766	58.754						14.6667	112.391	131.128
				25.2857	43.82	61.338						14.75	117.161	131.597
				25.4286	42.769	61.796						14.8333	117.41	131.981
				25.5714	42.074	60.974						14.9167	115.13	131.173
				25.7143	42.701	58.722						15	110.832	129.923
				25.8571	43.568	61.777						15.0833	105.944	126.558
				26	44.255	62.67						15.1667	106	124.333
				26.1429	41.91	61.955						15.25	103.172	126.86
				26.2857	47.406	61.774						15.3333	95.154	121.732
				26.4286	48.528	60.979						15.4167	93.381	120.573
				26.5714	50.041	62.462						15.5	90.978	126.088
				26.7143	53.929	62.637						15.5833	91.656	120.868
				26.8571	61.796	68.103						15.6667	89.159	118.602
				27	70.432	74.809						15.75	92.911	120.527
				27.1429	69.971	73.722						15.8333	94.05	122.888
				27.2857	69.372	71.659						15.9167	94.016	116.454
				27.4286	71.413	75.072						16	90.879	115.528
				27.5714	77.224	79.272						16.0833	92.269	116.065
				27.7143	78	81.112						16.1667	93.751	112.012
				27.8571	70.107	77.046						16.25	96.286	108.633
				28	72.397	74.017						16.3333	88.931	104.418
				28.1429	73.401	71.453						16.4167	78.033	101.672
				28.2857	71.404	78.818						16.5	79.792	94.308
				28.4286	69.837	79.149						16.5833	75.652	88.396
				28.5714	73.676	78.309						16.6667	73.914	85.504
				28.7143	67.143	73.856						16.75	81.632	77.648
				28.8571	64.337	71.926						16.8333	88.424	79.902
				29	62.776	67.617						16.9167	88.907	80.284
				29.1429	62.724	68.338						17	91.868	81.797
				29.2857	63.307	68.981						17.0833	90.832	79.481
				29.4286	65.13	70.567						17.1667	87.984	77.317
				29.5714	67.081	70.454						17.25	86.972	75.187
				29.7143	73.957	74.755						17.3333	85.932	71.531
				29.8571	88.398	81.899						17.4167	85.287	73.115
				30	112.858	100.705						17.5	83.29	76.053
				30.1429	144.776	126.138						17.5833	83.93	75.477
				30.2857	161.863	149.849						17.6667	83.673	74.692
				30.4286	143.771	135.566						17.75	80.074	75.822
				30.5714	111.855	102.799						17.8333	82.85	77.12
				30.7143	70.155	71.546						17.9167	84.579	73.941
				30.8571	49.748	49.212						18	85.911	69.737
				31	35.332	33.831						18.0833	86.316	69.467
				31.1429	24.261	23.5						18.1667	83.009	69.128
				31.2857	16.142	16.432						18.25	82.797	70.382
				31.4286	10.207	9.87						18.3333	87.512	70.244
				31.5714	8.181	7.065						18.4167	96.816	69.667
				31.7143	7.378	4.388						18.5	98.58	67.642
				31.8571	6.616	3.958						18.5833	92.287	68.934
				32	3.611	3.002						18.6667	86.572	67.116
				32.1429	1.873	2.086						18.75	79.005	64.764
				32.2857	3.027	0.663						18.8333	73.564	65.89
				32.4286	2.039	1.089						18.9167	77.614	64.375
				32.5714	1.291	1.626						19	80.957	63.237
				32.7143	2.456e-11	3						19.0833	80.645	59.231
												19.1667	76.501	60.254
												19.25	80.497	59.893
												19.3333	85.466	61.444
												19.4167	85.186	59.733
												19.5	86.327	58.49
												19.5833	83.675	58.001
												19.6667	88.606	57.309
												19.75	97.741	56.543
												19.8333	107.55	55.469
												19.9167	110.716	55.441
												20	118.159	54.541
												20.0833	128.573	52.959
												20.1667	137.489	51.831
												20.25	142.939	47.459
												20.3333	147.635	44.958
												20.4167	142.493	40.905
												20.5	126.404	35.66
												20.5833	102.98	30.442
												20.6667	84.81	24.451
												20.75	74.042	21.587
												20.8333	71.571	20.593
												20.9167	73.999	18.936
												21	81.609	16.828
												21.0833	77.36	14.689
												21.1667	80.483	15.143
												21.25	77.373	13.677
												21.3333	57.433	13.249
												21.4167	49.522	13.234
												21.5	45.548	14.395
												21.5833	47.499	16.393
												21.6667	55.592	11.367
												21.75	56.973	11.681
												21.8333	50.79	11.939
												21.9167	32.975	10.04
												22	21.09	10.67
												22.0833	15.695	10.685
												22.1667	13.882	9.923
												22.25	13.191	7.791
												22.3333	9.564	7.996
												22.4167	11.377	6.843
												22.5	14.781	6.883
												22.5833	23.436	7.795
												22.6667	30.914	8.671
												22.75	30	9
												22.8333	0	3.651
												22.9167	0	2.048
												23	0	3.039
												23.0833	0	3.919
												23.1667	0	2

## Sheet: Fig 2D
Response unit of BepE-BID1 and PC: PA liposomes
Times Concentration	-49.0s	-43.0s	-37.0s	-31.0s	-24.0s	-18.0s	-12.0s	-6.0s	0.0s	9.0s	18.0s	27.0s	36.0s	46.0s	55.0s	64.0s	73.0s	82.0s	91.0s	101.0s	110.0s	119.0s	128.0s	137.0s	146.0s	156.0s	165.0s	174.0s	183.0s	192.0s	201.0s	211.0s	220.0s	229.0s	238.0s	247.0s	256.0s	265.0s	274.0s	283.0s	292.0s	301.0s	310.0s	319.0s	328.0s	337.0s	346.0s	355.0s	364.0s
7.8125E-6M	0	0	0	0	0	0	0	0	0	0.0849	0.1659	0.2431	0.3169	0.3949	0.4617	0.5255	0.5863	0.6444	0.6998	0.7584	0.8087	0.8566	0.9023	0.9459	0.9876	1.0316	1.0693	1.1053	1.1397	1.1725	1.2037	1.2368	1.2652	1.2922	1.318	1.3427	1.3662	1.3051	1.2467	1.1909	1.1377	1.0813	1.0329	0.9867	0.9426	0.9004	0.8558	0.8175	0.781
1.5625E-5M	0	0	0	0	0	0	0	0	0	0.1697	0.3314	0.4856	0.6326	0.7878	0.9207	1.0474	1.1681	1.2833	1.393	1.509	1.6082	1.7028	1.7929	1.8789	1.9608	2.0474	2.1215	2.1921	2.2594	2.3236	2.3848	2.4494	2.5048	2.5575	2.6078	2.6557	2.7014	2.5806	2.4651	2.3549	2.2496	2.1381	2.0424	1.9511	1.8638	1.7805	1.6922	1.6165	1.5442
3.1250E-5M	0	0	0	0	0	0	0	0	0	0.339	0.6614	0.9682	1.2601	1.5678	1.8305	2.0805	2.3182	2.5445	2.7597	2.9866	3.1803	3.3646	3.5399	3.7067	3.8654	4.0327	4.1756	4.3115	4.4408	4.5638	4.6808	4.8042	4.9095	5.0097	5.1051	5.1958	5.2821	5.0458	4.8201	4.6046	4.3986	4.1806	3.9936	3.815	3.6444	3.4814	3.3088	3.1608	3.0195
6.2500E-5M	0	0	0	0	0	0	0	0	0	0.6765	1.3176	1.9249	2.5004	3.1044	3.6179	4.1044	4.5654	5.0022	5.416	5.8504	6.2197	6.5696	6.9011	7.2152	7.5128	7.8252	8.0908	8.3424	8.5808	8.8067	9.0207	9.2454	9.4364	9.6173	9.7888	9.9512	10.1052	9.6532	9.2215	8.809	8.415	7.9979	7.6402	7.2985	6.9721	6.6603	6.3301	6.047	5.7765
1.2500E-4M	0	0	0	0	0	0	0	0	0	1.3476	2.614	3.8041	4.9226	6.0864	7.0673	7.9891	8.8554	9.6695	10.4345	11.2306	11.9016	12.5321	13.1247	13.6816	14.2049	14.7495	15.2084	15.6397	16.0451	16.426	16.784	17.1565	17.4704	17.7655	18.0427	18.3033	18.5481	17.7186	16.9261	16.1691	15.4459	14.6803	14.0237	13.3965	12.7974	12.225	11.619	11.0994	10.6029
2.5000E-4M	0	0	0	0	0	0	0	0	0	2.6735	5.1451	7.43	9.5424	11.7029	13.4926	15.1471	16.6767	18.0907	19.398	20.7351	21.8426	22.8666	23.8132	24.6883	25.4973	26.3248	27.0102	27.6439	28.2297	28.7713	29.2719	29.784	30.2082	30.6004	30.9629	31.2981	31.6079	30.1943	28.8438	27.5538	26.3215	25.0167	23.8978	22.829	21.808	20.8326	19.8	18.9144	18.0685
Response unit of BepE-BID1 and PC: PtdIns4P liposomes
Times Concentration	-49.0s	-43.0s	-37.0s	-31.0s	-24.0s	-18.0s	-12.0s	-6.0s	0.0s	9.0s	19.0s	28.0s	37.0s	46.0s	55.0s	64.0s	74.0s	83.0s	92.0s	101.0s	110.0s	119.0s	128.0s	137.0s	146.0s	156.0s	165.0s	174.0s	183.0s	192.0s	201.0s	210.0s	219.0s	228.0s	238.0s	247.0s	256.0s	265.0s	274.0s	283.0s	292.0s	301.0s	310.0s	319.0s	328.0s	337.0s	346.0s	355.0s	364.0s
2.5000E-4M	0	0	0	0	0	0	0	0	0	-7.3	-7	-7.1	-7.1	-5.8	-5.9	-5.6	-5.9	-4.2	-4	-4.7	-4.3	-4.9	-3.7	-4.3	-4.9	-4.8	-5.2	-4.6	-4	-4.3	-3.2	-3.5	-4.1	-4	-4.6	-3.6	-3.6	-4.2	-3.3	-3.2	-4.2	-3.4	-3.1	-5.5	-4.7	-5	-5	-4.4	-4.2
Response unit of BepE-BID1 and PC liposomes
Times Concentration	-49.0s	-43.0s	-37.0s	-31.0s	-24.0s	-18.0s	-12.0s	-6.0s	0.0s	9.0s	19.0s	28.0s	37.0s	46.0s	55.0s	64.0s	74.0s	83.0s	92.0s	101.0s	110.0s	119.0s	128.0s	137.0s	146.0s	156.0s	165.0s	174.0s	183.0s	192.0s	201.0s	210.0s	219.0s	228.0s	238.0s	247.0s	256.0s	265.0s	274.0s	283.0s	292.0s	301.0s	310.0s	319.0s	328.0s	337.0s	346.0s	355.0s	364.0s
2.5000E-4M	0	0	0	0	0	0	0	0	0	-0.9	0.9	-0.4	0.4	0.3	-1.2	0	0.8	1	-0.9	1	0.6	0	1.5	0.9	1.3	1.2	0.7	1.2	1.2	0.5	1.6	2.1	1.1	0.6	0.5	1.2	1.2	-0.4	-0.7	0	-0.7	-0.2	-1.1	-1	-0.8	-2	-0.4	-2	-1.9
[truncated: 41 more columns]

## Sheet: Fig 5B
without Rapa				with Rapa				without Rapa				with Rapa
Distance (µm)	SAC1	P4M		Distance (µm)	SAC1	P4M		Distance (µm)	SAC1	BepE-BID1		Distance (µm)	SAC1	BepE-BID1
0	0	0		0	0	0		0	26	18		0	23	19
0.142857	2.196	0		0.142857	0	0		0.0909091	21.84	17.09		0.0909091	32.2678	17.3057
0.285714	1.595	0		0.285714	0	0		0.181818	22.532	14.58		0.181818	32.4921	16.5224
0.428571	3.87	0		0.428571	0	0		0.272727	22.656	15.642		0.272727	28.5766	19.4254
0.571429	4.887	0		0.571429	0.654	0		0.363636	26.82	12.251		0.363636	28.0675	19.0448
0.714286	2.768	0		0.714286	1.642	0		0.454545	28.309	11.931		0.454545	32.5486	17.5588
0.857143	0.615	0		0.857143	4.942	0		0.545455	23.973	11.878		0.545455	29.6389	18.1722
1	2.01	0		1	15.594	0		0.636364	22.13	11.307		0.636364	26.6269	18.6303
1.14286	12.84	0		1.14286	38.923	0		0.727273	26.155	10.351		0.727273	29.8514	16.039
1.28571	14.157	0		1.28571	40.594	0		0.818182	26.033	10.977		0.818182	31.3166	15.4748
1.42857	13.374	0		1.42857	66.529	0		0.909091	25.78	11.345		0.909091	28.8995	19.3511
1.57143	14.273	0		1.57143	92.894	0		1	27.371	11.821		1	28.3016	19.4571
1.71429	15.643	0		1.71429	110.923	4.055		1.09091	27.511	14.661		1.09091	31.4522	19.0071
1.85714	24.88	0		1.85714	122.375	14.884		1.18182	27.971	17.241		1.18182	32.1158	18.0782
2	21.11	0		2	126.712	29.138		1.27273	29.012	19.931		1.27273	31.2263	18
2.14286	27.674	0		2.14286	120.95	37.664		1.36364	29.575	27.861		1.36364	30.5538	18.5522
2.28571	30.738	1.18		2.28571	95.154	53.291		1.45455	34.145	35.38		1.45455	27.6511	17.004
2.42857	32.893	5.421		2.42857	94.212	66		1.54545	38.436	35.582		1.54545	27.4776	17.416
2.57143	35.721	7.53		2.57143	97.144	61.571		1.63636	40.532	36.125		1.63636	28.4268	19.9476
2.71429	34.032	11.043		2.71429	95.99	73.72		1.72727	38.365	34.375		1.72727	30.2828	20.7056
2.85714	36.868	17.493		2.85714	93.923	63.135		1.81818	35.062	33.008		1.81818	29.0018	22.0156
3	59.345	26.816		3	97.913	79.578		1.90909	40.187	35.789		1.90909	26.462	21.9061
3.14286	61	29.339		3.14286	84.471	87.042		2	40.056	36.621		2	29.1426	22.4478
3.28571	68.572	32.83		3.28571	97.897	78.036		2.09091	39.906	36.993		2.09091	32.7023	25.2887
3.42857	71.622	43.892		3.42857	91.154	91.308		2.18182	47.366	40.963		2.18182	35.4181	27.6418
3.57143	80.912	55.572		3.57143	96.56	79.749		2.27273	49.752	42.389		2.27273	36.3609	27.572
3.71429	90.742	69.075		3.71429	89.875	74.08		2.36364	48.469	39.803		2.36364	41.5346	28.9844
3.85714	99.392	79.904		3.85714	76.447	90.458		2.45455	49.884	37.298		2.45455	44.0812	31.5343
4	97.214	90.027		4	73.692	87.571		2.54545	51.416	38.478		2.54545	51.0829	33.7157
4.14286	103.303	96.843		4.14286	74.906	91.284		2.63636	49.095	42.121		2.63636	54.5039	40.8641
4.28571	108.33	99.272		4.28571	74.26	93.886		2.72727	48.387	43.887		2.72727	54.9657	45.6396
4.42857	112.241	102.522		4.42857	72.851	87.099		2.81818	50.569	48.712		2.81818	54.4652	45.6945
4.57143	121.989	111.076		4.57143	70.231	86.896		2.90909	53.8	51.164		2.90909	57.8496	47.2377
4.71429	134.99	116.266		4.71429	73.409	89.329		3	54.064	52.772		3	61.8808	49.9815
4.85714	143.95	114.033		4.85714	74.952	81		3.09091	55.897	49.371		3.09091	55.0748	50.2352
5	123.868	113.92		5	84.026	93.078		3.18182	56.943	43.164		3.18182	51.6353	49.9414
5.14286	123.138	107.999		5.14286	77.654	85.723		3.27273	55.317	42.217		3.27273	57.5868	54.5471
5.28571	127.544	102.678		5.28571	72.005	80.458		3.36364	56.938	43.344		3.36364	57.163	55
5.42857	130.195	96.877		5.42857	77.923	79.446		3.45455	56.744	48.851		3.45455	62.4344	60.2586
5.57143	128.725	89.929		5.57143	77.656	93.922		3.54545	58.681	50.008		3.54545	60.268	64.3022
5.71429	123.348	83.813		5.71429	76.385	82.062		3.63636	60.139	54.772		3.63636	61.8033	63.2519
5.85714	128.093	80.01		5.85714	77.377	86.32		3.72727	60.557	60.497		3.72727	62.6757	58.7849
6	126.683	75.307		6	81	91.789		3.81818	58.586	62.302		3.81818	58.6044	52.448
6.14286	121.797	73.892		6.14286	77.144	89.924		3.90909	64.062	59.151		3.90909	52.7938	49.0415
6.28571	119.63	70.92		6.28571	77.154	84.896		4	65.673	58.538		4	55.2949	52.879
6.42857	122.3	73.746		6.42857	79.44	87.92		4.09091	68.348	59.028		4.09091	57.4178	58.6707
6.57143	124.38	71.492		6.57143	85.683	85.668		4.18182	65.555	63.895		4.18182	55.6088	58.4963
6.71429	135.631	72.248		6.71429	82.942	77.727		4.27273	69.075	59.079		4.27273	55.3343	53.9014
6.85714	133.429	67.323		6.85714	88.154	99.972		4.36364	65.107	60.525		4.36364	54.7795	50.2869
7	125.493	68.649		7	83.572	85.417		4.45455	73.827	60.835		4.45455	54.4104	51.1156
7.14286	140.741	69.518		7.14286	80	87.813		4.54545	72.838	66.014		4.54545	58.7864	52.3023
7.28571	137.306	70.868		7.28571	88.315	85.5		4.63636	73.876	71.577		4.63636	64.5448	56.8689
7.42857	126.127	71.687		7.42857	83.5	93.599		4.72727	68.922	67.833		4.72727	70.9174	62.3731
7.57143	129.694	71.053		7.57143	78.906	82.95		4.81818	73.338	64.256		4.81818	73.3123	67.5522
7.71429	129.594	75.176		7.71429	73.192	90.142		4.90909	76.831	61.81		4.90909	70.7171	73.0802
7.85714	129.862	71.111		7.85714	77.5	82.448		5	80.662	62.404		5	67.3399	71.9616
8	123.154	71.405		8	74	83.533		5.09091	85.49	66.06		5.09091	64.6266	63.1878
8.14286	126.193	73.317		8.14286	85.442	89.32		5.18182	84.071	68.997		5.18182	66.3366	59.3696
8.28571	131.981	73.215		8.28571	72.01	97.232		5.27273	87.248	69.534		5.27273	67.102	56.5718
8.42857	133.535	73.578		8.42857	83.413	92.362		5.36364	94.366	68.539		5.36364	67.0597	55.5614
8.57143	128.638	74.604		8.57143	79.692	88.55		5.45455	94.307	67.297		5.45455	67.808	56.0258
8.71429	128.018	74.879		8.71429	77.832	87.043		5.54545	92.409	67.384		5.54545	68.2996	56.3089
8.85714	130.968	73.293		8.85714	79.923	90.633		5.63636	88.03	65.68		5.63636	66.0412	59.9775
9	128.481	73.631		9	81.317	94.953		5.72727	90.981	62.486		5.72727	64.7378	55.1738
9.14286	123.444	71.551		9.14286	89.538	96.626		5.81818	92.143	54.947		5.81818	72.0488	55.8354
9.28571	115.14	71.17		9.28571	85.531	102.324		5.90909	95.45	47.727		5.90909	73.813	58.1221
9.42857	119.529	73.817		9.42857	83.587	105.439		6	95.925	45.286		6	70.374	61.3722
9.57143	124.846	73.18		9.57143	82.57	105.905		6.09091	103.335	47.438		6.09091	68	56
9.71429	128.545	68.917		9.71429	81.385	117		6.18182	110.007	46.986		6.18182	78.2234	57.6794
9.85714	134.092	76.423		9.85714	80.608	107.912		6.27273	108.202	44.305		6.27273	81.799	59.8451
10	145.357	80.601		10	86.356	108.761		6.36364	103.722	47.803		6.36364	79.1403	64.8512
10.1429	154.185	80.661		10.1429	81.462	105.204		6.45455	97.858	52.081		6.45455	77.7185	60.805
10.2857	136.476	84.089		10.2857	79.538	104.927		6.54545	109.348	56.066		6.54545	76.8441	60.2473
10.4286	126.458	85.482		10.4286	80.875	104.206		6.63636	111.407	53.529		6.63636	74.8634	63.2101
10.5714	126.127	82.813		10.5714	77.356	91.239		6.72727	109.75	53.625		6.72727	75.8528	59.6188
10.7143	127.61	76.996		10.7143	77.058	72.526		6.81818	107.517	55.412		6.81818	74.1866	55.7479
10.8571	127.614	77.949		10.8571	74.385	88.789		6.90909	107.699	53.379		6.90909	71.1076	56.4957
11	120.256	73.609		11	75.637	91.735		7	111.29	51.081		7	69.4065	57.0819
11.1429	125.811	69.052		11.1429	85.625	84.308		7.09091	115.707	48.381		7.09091	70.4805	57.6716
11.2857	114.886	70.836		11.2857	78.077	87.382		7.18182	119.616	46.462		7.18182	69.247	59.1112
11.4286	114.629	71.201		11.4286	78	94.353		7.27273	120.96	50.266		7.27273	68.0789	57.5373
11.5714	117.636	71.351		11.5714	90.368	77.36		7.36364	122.437	52.595		7.36364	68.0959	57.3599
11.7143	116.121	66.782		11.7143	87.779	91.18		7.45455	126.661	51.343		7.45455	67.217	57.943
11.8571	108.903	74.503		11.8571	92.421	83.545		7.54545	127.57	50.85		7.54545	68.6581	60.3676
12	104.865	73.148		12	93.308	79.066		7.63636	128.983	51.811		7.63636	72.1301	62.9151
12.1429	116.38	81.066		12.1429	91.93	89.5		7.72727	125.06	52.469		7.72727	75.5425	68.2364
12.2857	116.876	93.298		12.2857	100.702	85.796		7.81818	124.141	53.631		7.81818	79.9249	71.9793
12.4286	116.592	108.918		12.4286	108.476	78.064		7.90909	118.295	54.392		7.90909	83.4916	69.5658
12.5714	120.529	107.938		12.5714	123.769	62.066		8	117.847	52.419		8	86.4112	69.564
12.7143	117	97.072		12.7143	142.887	60.317		8.09091	116.602	57.169		8.09091	80.7786	71.8167
12.8571	115.984	86.401		12.8571	118.817	57.042		8.18182	124.654	58.945		8.18182	78.0196	73.2502
13	113.417	84.348		13	103.25	52.853		8.27273	130.4	66.003		8.27273	79.2121	71.0656
13.1429	109.567	82.824		13.1429	89	46.163		8.36364	133.453	65.378		8.36364	83.5121	72.5493
13.2857	111.451	80.027		13.2857	76.219	35.036		8.45455	135.801	60.334		8.45455	86.3135	80.8915
13.4286	117.273	85.359		13.4286	72.808	16.927		8.54545	131.892	54.711		8.54545	83.8859	85.7347
13.5714	109.695	94.622		13.5714	55.606	5.481		8.63636	134.779	56.952		8.63636	88.332	88.1454
13.7143	112.746	110.755		13.7143	42.615	0.166		8.72727	136.292	52.215		8.72727	88.5505	83.1359
13.8571	119.275	114.383		13.8571	39.877	0		8.81818	138.669	51.04		8.81818	87.382	85.2172
14	121.762	105.575		14	37.817	0		8.90909	142.154	54.778		8.90909	91.2444	85.0898
14.1429	117.848	98.927		14.1429	26.048	0		9	142.507	54.916		9	89.5929	92.6685
14.2857	122.627	88.117		14.2857	16.269	0		9.09091	145.208	53.064		9.09091	89.8844	92.2727
14.4286	121.82	81.783		14.4286	12.022	0		9.18182	145.236	55.958		9.18182	90.3545	95.4219
14.5714	109.355	79.182		14.5714	11.692	0		9.27273	142.598	56.481		9.27273	100.367	92.5052
14.7143	118.519	79.177		14.7143	4.846	4.846		9.36364	141.342	56.594		9.36364	96.0075	87.9729
14.8571	106.162	71.582		14.8571	1	1		9.45455	144.898	56.678		9.45455	93.9445	84.8594
15	112.25	68.788						9.54545	148.547	58.174		9.54545	92.6634	81.7233
15.1429	110.61	72.727						9.63636	150.455	61.178		9.63636	91.8425	77.6567
15.2857	109.09	72.012						9.72727	149.827	61.878		9.72727	86.9439	82.0343
15.4286	115.731	66.401						9.81818	144.335	64.26		9.81818	86.8737	80.7639
15.5714	123.572	68.792						9.90909	139.54	64.011		9.90909	87.5672	78.1518
15.7143	126.097	68.758						10	135.554	66.568		10	85.3014	76.8343
15.8571	132.708	67.996						10.0909	133.75	62.031		10.0909	84.7615	71.4125
16	119.335	64.272						10.1818	132.587	63.615		10.1818	83.6801	68.9145
16.1429	126.291	63.739						10.2727	140.975	63.803		10.2727	86.0137	66.8582
16.2857	119.087	66.767						10.3636	139.037	73.551		10.3636	87.4923	68.0595
16.4286	111.552	66.874						10.4545	145.195	85.17		10.4545	87.8399	70.3259
16.5714	105.942	68.187						10.5455	151.167	95.47		10.5455	87.3221	71.0846
16.7143	116.179	67.536						10.6364	150.581	112.616		10.6364	88.528	74.4674
16.8571	112.079	64.321						10.7273	147.811	109.293		10.7273	91.4952	78.5549
17	116.744	65.62						10.8182	150.105	104.212		10.8182	97.2036	84.1988
17.1429	118.538	64.78						10.9091	149.329	99.526		10.9091	102.95	91.8505
17.2857	118.035	62.834						11	148.293	97.894		11	105.377	95.1823
17.4286	120.844	62.028						11.0909	149.145	90.502		11.0909	102.022	96.7231
17.5714	115.623	59.516						11.1818	149.184	84.695		11.1818	96.792	94.6184
17.7143	109.826	61.916						11.2727	146.928	80.182		11.2727	97.2985	88.3399
17.8571	118.917	63.838						11.3636	149.731	79.393		11.3636	95.9033	86.3433
18	117.26	63.914						11.4545	149.331	79.971		11.4545	92.8151	88.6086
18.1429	116.702	69.769						11.5455	149.847	81.98		11.5455	91.7362	85.2761
18.2857	100.877	69.422						11.6364	146.505	83.089		11.6364	93.5672	86.0276
18.4286	101.128	65.847						11.7273	147.966	88.248		11.7273	93.9384	87.4225
18.5714	104.756	61.828						11.8182	147.453	97.891		11.8182	92.6322	92.9015
18.7143	98.415	60.979						11.9091	155.109	102.293		11.9091	90.6547	97.311
18.8571	115.322	64.156						12	154.858	99.908		12	91.9688	90.4776
19	122.22	61.026						12.0909	153.464	90.341		12.0909	90.5597	89.8284
19.1429	119.004	63.171						12.1818	155.871	91.06		12.1818	84	92
19.2857	112.13	62.545						12.2727	145.191	91.519		12.2727	85.7678	89.3285
19.4286	108.488	58.347						12.3636	148.134	88.839		12.3636	90.744	87.1769
19.5714	104.828	59.877						12.4545	153.068	84.672		12.4545	94.7961	83.3542
19.7143	97.374	63.057						12.5455	155.224	87.162		12.5455	92.5117	82.7492
19.8571	101.652	62.278						12.6364	143.781	86.431		12.6364	88.8525	78.8284
20	98.574	60.853						12.7273	146.108	87.098		12.7273	91.8835	79.5115
20.1429	98.973	56.678						12.8182	142.066	84.032		12.8182	89.413	81.4372
20.2857	97.003	58.137						12.9091	148.648	84.256		12.9091	90.8033	78.6841
20.4286	94.63	58.024						13	153.409	81.353		13	94.3044	79.7671
20.5714	95.661	55.361						13.0909	158.529	76.674		13.0909	93.5899	79.5636
20.7143	93.911	51.603						13.1818	154.162	74.882		13.1818	91.2805	82.2542
20.8571	88.004	55.532						13.2727	150.147	73.324		13.2727	90.1183	88.0686
21	99.423	59.871						13.3636	150.963	70.364		13.3636	93.1589	97.6216
21.1429	100.167	61.486						13.4545	149	68.5		13.4545	91.867	96.0354
21.2857	102.012	63.208						13.5455	151.486	70.824		13.5455	93.6444	87.7281
21.4286	97.018	66.273						13.6364	154.218	71.591		13.6364	90.0082	84.4861
21.5714	101.711	65.007						13.7273	160.182	70.287		13.7273	87.7626	83.9049
21.7143	106.42	65.909						13.8182	158.538	70.294		13.8182	87.3121	82.6692
21.8571	99.479	65.851						13.9091	150.708	70.256		13.9091	87.6016	83.7807
22	89.284	65.263						14	148.554	69.446		14	90.4025	83.045
22.1429	87.63	70.755						14.0909	150.244	65.397		14.0909	85.5665	81.5517
22.2857	96.144	69.299						14.1818	140.216	63.699		14.1818	82.8666	79.2446
22.4286	88.883	68.4						14.2727	131.758	62.322		14.2727	84.2352	76.2702
22.5714	84.999	69.31						14.3636	135.55	55.077		14.3636	83.8209	74.9537
22.7143	84.38	74.775						14.4545	124.231	56.213		14.4545	83.5767	76.5498
22.8571	77.742	70.081						14.5455	136.858	55.974		14.5455	85.0835	74.4756
23	80.903	66.396						14.6364	133.401	53.728		14.6364	83.8468	70.0254
23.1429	77.221	66.863						14.7273	131.491	53.04		14.7273	80.8164	67.397
23.2857	74.719	67.134						14.8182	125.77	53.244		14.8182	83.1194	68.208
23.4286	70.842	66.57						14.9091	123.673	53.929		14.9091	86.3985	63.2898
23.5714	65.152	70.557						15	125.727	57.105		15	86.8507	62.4571
23.7143	72.186	78.12						15.0909	117.238	55.914		15.0909	85.129	60.7162
23.8571	72.598	84.978						15.1818	113.284	54.323		15.1818	87.4814	66.5841
24	58.903	91.57						15.2727	111.362	52.03		15.2727	86.2575	64.7632
24.1429	51.452	101.847						15.3636	113.11	54.863		15.3636	82.0757	67.0138
24.2857	46	99.314						15.4545	112.49	56.31		15.4545	86.652	68.7013
24.4286	39.335	94.801						15.5455	112.102	56.981		15.5455	87.5597	69.7602
24.5714	34.083	87.684						15.6364	117.627	58.841		15.6364	88.9073	70.8873
24.7143	31.678	76.607						15.7273	121.218	58.903		15.7273	86.0471	71.5172
24.8571	22.46	59.588						15.8182	118.248	59.428		15.8182	87.3812	68.8904
25	14.384	44.327						15.9091	118.829	61.068		15.9091	89.4022	70.0857
25.1429	15.571	38.253						16	124.197	62.369		16	83.7788	69.4598
25.2857	12.856	28.209						16.0909	124.645	63.409		16.0909	83.9806	72.5597
25.4286	6.244	21.246						16.1818	126.284	62.561		16.1818	81.0699	72.2069
25.5714	3.773	17.345						16.2727	120.866	58.827		16.2727	81.5621	68.5839
25.7143	0	14.566						16.3636	125.126	62.601		16.3636	82.0579	69.438
25.8571	0	12.278						16.4545	121.68	61.378		16.4545	83.7513	64.9681
26	0.602	10.436						16.5455	126.238	65.747		16.5455	83.051	63.6616
26.1429	0	4.38						16.6364	124.362	63.411		16.6364	81.209	60.4244
26.2857	0	4.04						16.7273	130.134	67.328		16.7273	81.2938	56.1907
26.4286	0	1.111						16.8182	130.438	67.719		16.8182	81.4899	53.8289
26.5714	0	1.272						16.9091	130.108	63.148		16.9091	79.3081	51.282
26.7143	0	6.594e-12						17	124.854	64.643		17	73.4909	50.4265
								17.0909	123.076	63.895		17.0909	72.3745	50.5451
								17.1818	123.329	61.222		17.1818	72.9038	50.3496
								17.2727	126.104	56.678		17.2727	71.7489	50.3284
								17.3636	126.214	51.937		17.3636	69.7056	50.9738
								17.4545	124.408	50		17.4545	69.6269	50.4226
								17.5455	123.429	49.989		17.5455	67.3056	49.7998
								17.6364	123.509	48.166		17.6364	68.5701	50.1989
								17.7273	119.21	47.37		17.7273	70.0086	50.2141
								17.8182	116.973	48.049		17.8182	66.6558	47.458
								17.9091	115.438	48.913		17.9091	70.4912	49.2072
								18	118.104	46.992		18	69.6665	50.7184
								18.0909	118.086	44.54		18.0909	63.3915	50.9706
								18.1818	120.025	43.684		18.1818	67.9187	51.4469
								18.2727	114.896	44.676		18.2727	66.5	56.5
								18.3636	110.146	44.691		18.3636	68.7447	54.0526
								18.4545	106.331	44.865		18.4545	70.6713	56.8419
								18.5455	109.422	42.178		18.5455	66.6708	56.198
								18.6364	109.121	40.759		18.6364	70.6837	52.075
								18.7273	110.836	39.981		18.7273	70.8238	52.4074
								18.8182	108.93	43.687		18.8182	70.47	54.8944
								18.9091	110.595	40.541		18.9091	70.3651	54.0218
								19	109.509	42.374		19	66.3901	56.6869
								19.0909	108.461	40.115		19.0909	65.2662	56.454
								19.1818	109.757	37.534		19.1818	62.5449	52.8623
								19.2727	103.999	37		19.2727	62.2747	49.6806
								19.3636	98.721	36.704		19.3636	59.1493	48.3168
								19.4545	100.028	36.434		19.4545	54.123	48.2865
								19.5455	102.444	36.466		19.5455	57.0782	47.9782
								19.6364	99.378	38.311		19.6364	58.1354	47.8928
								19.7273	96.856	40.036		19.7273	61.0024	45.6378
								19.8182	99.361	39.569		19.8182	62.4413	45.145
								19.9091	98.588	39.101		19.9091	62.8346	47.3595
								20	98.756	38.298		20	64.0688	51.8835
								20.0909	97.275	41.795		20.0909	66.3804	54.5746
								20.1818	96.25	43.5		20.1818	71.1444	56.8122
								20.2727	97.157	41.11		20.2727	73.5464	60.1617
								20.3636	99.272	44.389		20.3636	73.6413	57.965
								20.4545	93.318	44.422		20.4545	71.7281	52.7983
								20.5455	94.052	46.001		20.5455	69.2014	54.8735
								20.6364	89.926	45.218		20.6364	68.4179	54.9484
								20.7273	96.525	48.003		20.7273	67.3186	54.7708
								20.8182	84.362	54.469		20.8182	63.282	57.7678
								20.9091	88.313	54.036		20.9091	59.5703	56.3333
								21	87.635	53.377		21	63.9742	57.9532
								21.0909	87.847	55.334		21.0909	64.3292	59.0401
								21.1818	84.283	52.679		21.1818	61.966	61.482
								21.2727	83.953	49.87		21.2727	65.6679	61.3397
								21.3636	81.66	44.707		21.3636	68.0932	61.377
								21.4545	78.801	45.093		21.4545	76.0428	65.3827
								21.5455	75.982	41.428		21.5455	80.5499	74.0094
								21.6364	79.89	41.871		21.6364	84.7062	76.3032
								21.7273	77.093	44		21.7273	90.1842	83.8003
								21.8182	76.961	42.994		21.8182	80.941	69.6173
								21.9091	84.794	43.377		21.9091	67.9513	63.0322
								22	81.123	44.339		22	58.9904	57.603
								22.0909	76.504	45.547		22.0909	58.6341	58.7885
								22.1818	81.172	45.604		22.1818	63.7986	59.0657
								22.2727	73.789	47.475		22.2727	66.253	63.1068
								22.3636	71.415	48.244		22.3636	65.7919	61.7728
								22.4545	75.108	47.433		22.4545	63.9168	57.4037
								22.5455	69.556	50.473		22.5455	58.1475	57.808
								22.6364	64.641	60.728		22.6364	53.1783	53.3341
								22.7273	62.281	67.51		22.7273	45.0882	45.6518
								22.8182	66.014	66.585		22.8182	40.6213	40.368
								22.9091	67.52	65.047		22.9091	37.4723	34.7111
								23	63.432	61.331		23	34.105	31.9179
								23.0909	72.837	61.673		23.0909	35.4787	31.1285
								23.1818	63.237	59.131		23.1818	35.3803	29.1564
								23.2727	59.448	60.25		23.2727	33.984	29.8187
								23.3636	62.583	63.37		23.3636	33.7923	30.4971
								23.4545	60.487	61.71		23.4545	33.2457	29.8436
								23.5455	52.625	61.531		23.5455	35.0877	30.6437
								23.6364	52.23	62.145		23.6364	33.2161	33.6333
								23.7273	50.875	62.66		23.7273	41.122	34.5861
								23.8182	49.63	65.206		23.8182	39.0408	38.8089
								23.9091	46.943	71.831		23.9091	38.5702	36.9767
								24	46.57	75.967		24	29.6233	31.5242
								24.0909	47.95	75.453		24.0909	33.6612	28.3661
								24.1818	46.027	70.912		24.1818	29.5685	27.8367
								24.2727	41.382	65.244		24.2727	31.1493	25.0976
								24.3636	40.895	53.938		24.3636	36	29
								24.4545	38.116	55.57
								24.5455	40.129	56.181
								24.6364	40.848	51.904
								24.7273	39.994	44.649
								24.8182	39.365	37.912
								24.9091	28.648	34.959
								25	28.266	35.416
								25.0909	28.711	34.573
								25.1818	28.385	40.66
								25.2727	25.338	40.505
								25.3636	22.902	37.272
								25.4545	26.767	37.405
								25.5455	24.359	36.591
								25.6364	21.041	34.312
								25.7273	26.157	32.593
								25.8182	23.302	30.673
								25.9091	22.798	29.179
								26	23.099	33.022
								26.0909	23.379	33.419
								26.1818	25.313	29.481
								26.2727	21.015	27.263
								26.3636	19.419	28.067
								26.4545	20.415	27.335
								26.5455	17.934	26.043
								26.6364	16.629	23.341
								26.7273	22.468	19.043
								26.8182	21.663	17.681
								26.9091	12	14

## Sheet: Fig 5C
without Rapa				with Rapa				without Rapa				with Rapa
Distance (µm)	INPP5E	PH-PLCδ1		Distance (µm)	INPP5E	PH-PLCδ1		Distance (µm)	INPP5E	BepE-BID1		Distance (µm)	INPP5E	BepE-BID1
0	11	0		0	31	19		0	31	14		0	32	3
0.0909091	9.3818	0		0.142857	31.8347	19.9912		0.142857	35.777	12.372		0.142857	29.1667	1.583
0.181818	10.4371	0		0.285714	32.9769	20.3102		0.285714	36.091	11.57		0.285714	31.3333	2.5
0.272727	10.1744	2.87		0.428571	34.0249	21.4986		0.428571	35.19	13.814		0.428571	29.5	3.25
0.363636	11.8755	10.115		0.571429	34.7018	23.2982		0.571429	34.818	15.074		0.571429	34	4.333
0.454545	15.9418	18.194		0.714286	35.3772	24.7202		0.714286	34.215	15.207		0.714286	30	3.167
0.545455	14.922	16.428		0.857143	36.0526	24.9972		0.857143	38.025	16.298		0.857143	31	4.5
0.636364	13.4078	15.954		1	37.6796	26.6731		1	36.198	15.554		1	31	7
0.727273	16.4868	16.198		1.14286	37.7184	27.6482		1.14286	28.074	16.281		1.14286	34.6667	6
0.818182	15.051	8.969		1.28571	39.4211	28.8878		1.28571	36.851	15.438		1.28571	41	8.25
0.909091	13.2891	2.977		1.42857	40.1893	30.2964		1.42857	38.785	17.678		1.42857	36.6667	15.5
1	12.553	0.162		1.57143	42.0245	31.6422		1.57143	40	20		1.57143	37	24.833
1.09091	11.2128	2.223		1.71429	43.8947	32.9169		1.71429	38.107	24.587		1.71429	38	31
1.18182	12.8365	2.429		1.85714	46.506	35.506		1.85714	36.355	28.364		1.85714	44.6667	45.333
1.27273	14.3012	5.833		2	47.2456	36.9381		2	39.231	35.545		2	49	58.667
1.36364	14.8316	9.906		2.14286	49.5	38.2632		2.14286	42.901	46.008		2.14286	54	75.5
1.45455	15.3004	17.392		2.28571	50.6879	41.3333		2.28571	43.975	55.694		2.28571	54	87.667
1.54545	20.2796	24.365		2.42857	53.1293	43.8158		2.42857	48.008	66.921		2.42857	52.8333	97
1.63636	20.6458	39.58		2.57143	55	45.5817		2.57143	48.917	77.612		2.57143	55	107.5
1.72727	26.5295	71.196		2.71429	56.6667	49.1667		2.71429	49.868	94.736		2.71429	54.1667	119.667
1.81818	33.0791	91.931		2.85714	60.7322	53.2585		2.85714	55.959	121.397		2.85714	56.6667	127
1.90909	33.2509	84.61		3	66.849	58.3006		3	51.347	139.442		3	55.5	114.25
2	34.1104	86.929		3.14286	72.7258	63.4349		3.14286	55	145		3.14286	50.6667	104.667
2.09091	36.6485	93.139		3.28571	74.849	68.3684		3.28571	57.95	131.913		3.28571	49	86.083
2.18182	36.2214	95.08		3.42857	75.0803	72.8781		3.42857	62.19	119.058		3.42857	50	68
2.27273	33.919	88.461		3.57143	71.9977	76.3449		3.57143	68.678	102.426		3.57143	51.3333	53.5
2.36364	36.2526	73.382		3.71429	70.4054	78.3666		3.71429	68.455	79.099		3.71429	52	49.167
2.45455	34.6359	67.392		3.85714	69.2992	79.0983		3.85714	72.017	72.992		3.85714	50.5	48.5
2.54545	33.08	62.641		4	68.6824	78.6177		4	75.298	73.281		4	50.6667	48.333
2.63636	29.9735	59.023		4.14286	67.6754	79.3629		4.14286	77.595	70.095		4.14286	49.1667	48.667
2.72727	32.9668	53.189		4.28571	67.8061	81.4183		4.28571	82.752	68.025		4.28571	53	51
2.81818	35.5513	46.701		4.42857	68	81.3772		4.42857	79.769	62.45		4.42857	53.6667	53.5
2.90909	38.4267	41.735		4.57143	67.9621	82.4155		4.57143	85.545	59.289		4.57143	57.3333	62
3	38.0297	37.023		4.71429	67.3781	84.9211		4.71429	87	59		4.71429	57	69.25
3.09091	40.2271	37.137		4.85714	68.2548	87.4783		4.85714	86.488	65.099		4.85714	54	56.5
3.18182	43.3905	37		5	68.1454	88.6404		5	90.05	74.612		5	58.8333	53.083
3.27273	43.9236	33.147		5.14286	67.5319	90.2521		5.14286	93.975	80.967		5.14286	62	56
3.36364	40.5265	31.367		5.28571	68.4021	91.8887		5.28571	88.736	82.657		5.28571	59.8333	58.083
3.45455	36.054	32.81		5.42857	69	94		5.42857	86.455	81.711		5.42857	59.3333	57.167
3.54545	36.4456	29.454		5.57143	68.946	96.662		5.57143	90.479	78.694		5.57143	58	61
3.63636	35.7944	28.458		5.71429	68.3509	97.2234		5.71429	88.455	79.496		5.71429	56.6667	59.333
3.72727	35.859	29.678		5.85714	68	98.1477		5.85714	90.281	85.64		5.85714	57.3333	59.75
3.81818	36.0427	28.545		6	67.7673	98.7673		6	97	88.529		6	61	58
3.90909	37.2857	25.857		6.14286	68.5434	99.6228		6.14286	106.57	93.529		6.14286	59.6667	57.667
4	37.4682	21.936		6.28571	68.9677	100.549		6.28571	119	100		6.28571	60.6667	55.333
4.09091	38.2776	21.311		6.42857	68.8947	100.812		6.42857	117.025	91.037		6.42857	58	57.25
4.18182	39.2832	21.141		6.57143	68.8938	101.176		6.57143	118.653	85.413		6.57143	62.6667	58.667
4.27273	41.8874	24.866		6.71429	68.6597	100.323		6.71429	114.091	83.669		6.71429	68.3333	56.75
4.36364	43.9012	28.054		6.85714	69.4017	99.446		6.85714	111.545	83.678		6.85714	70	57
4.45455	47.0681	27.809		7	69.4298	98.7465		7	117.223	84.847		7	68.6667	64.5
4.54545	47.4903	23.194		7.14286	69.0591	98.0591		7.14286	117.744	85.967		7.14286	69	67.333
4.63636	52.7185	21.319		7.28571	68.9474	97.8892		7.28571	121.835	89.723		7.28571	66.5	70.25
4.72727	51.5807	21.955		7.42857	69.2188	96.8246		7.42857	133.81	92.479		7.42857	74.6667	73
4.81818	54.5683	21.18		7.57143	69.4603	95.7539		7.57143	131.107	98.087		7.57143	78.5	71.417
4.90909	57.8021	23.774		7.71429	70	95.4737		7.71429	125.413	102.669		7.71429	83	75
5	58.973	19.99		7.85714	70.3158	95.6427		7.85714	133	100.5		7.85714	84.5	70.833
5.09091	59.8599	17.773		8	70.9077	96.8393		8	137.661	100.099		8	80	69.667
5.18182	63.1539	16.047		8.14286	71.5	98		8.14286	140.083	96.273		8.14286	75.5	71
5.27273	65.6356	17.505		8.28571	72.9049	97.9224		8.28571	148.322	92.909		8.28571	73.3333	69.667
5.36364	65.393	18.321		8.42857	73.3541	97.6842		8.42857	155.554	97.008		8.42857	74.6667	68.167
5.45455	62.2071	18.142		8.57143	73	97.9751		8.57143	158.719	100.165		8.57143	74	68
5.54545	58.4658	18.267		8.71429	73.7585	97.873		8.71429	154.264	103.975		8.71429	76.5	69.5
5.63636	62.1181	20.881		8.85714	74.8855	97.3601		8.85714	151.76	103.777		8.85714	82	75.833
5.72727	62.5608	16.775		9	75.0235	97.9474		9	149.843	103.876		9	84.5	83
5.81818	66.966	20.293		9.14286	75.8772	97.4561		9.14286	149.926	103.041		9.14286	88.6667	75.333
5.90909	68.3637	20.338		9.28571	77.4298	95.6736		9.28571	151.587	102.165		9.28571	86.8333	72.083
6	68.9076	22.881		9.42857	78.0665	94.4875		9.42857	151	104		9.42857	82	71.5
6.09091	72.3833	19.684		9.57143	77.9072	94.0739		9.57143	147.223	103.091		9.57143	81.6667	77.333
6.18182	77.3409	19.567		9.71429	78	94.0342		9.71429	146.702	103.347		9.71429	82.6667	76.333
6.27273	79.9369	21.275		9.85714	78	94.0831		9.85714	151.421	100.702		9.85714	90	75
6.36364	80.4538	18.221		10	78.3657	92.9797		10	147.793	97.851		10	88.6667	76.833
6.45455	80.3994	18.841		10.1429	79.2461	92.1939		10.1429	145.843	96.12		10.1429	87.8333	75.917
6.54545	78.7299	18.309		10.2857	80.3684	90.7285		10.2857	145.893	99.38		10.2857	80	78
6.63636	75.5501	20.141		10.4286	81.5111	89.663		10.4286	137.322	99.992		10.4286	85	77
6.72727	74.4882	20.588		10.5714	82.5383	90.3693		10.5714	127.876	99.372		10.5714	92	72.833
6.81818	76.251	16.611		10.7143	83.2618	90.0319		10.7143	130.884	100.847		10.7143	105.5	74
6.90909	75.206	19.412		10.8571	83.3333	87.3333		10.8571	141.446	100.653		10.8571	93.3333	78.667
7	73.9324	22.023		11	84.4912	87.2442		11	139	102.5		11	96.8333	83.333
7.09091	73.9338	23.453		11.1429	85.9003	85.6842		11.1429	141.248	102.24		11.1429	91	88.5
7.18182	77.1913	23		11.2857	86.3596	84.693		11.2857	145.091	104.698		11.2857	84.6667	88.5
7.27273	78.7557	22.998		11.4286	88.0397	84.1099		11.4286	148.091	110.446		11.4286	78	87.333
7.36364	79.1004	25.448		11.5714	91.5609	83.6316		11.5714	144.793	114.165		11.5714	89	90.5
7.45455	77	24.774		11.7143	94.9095	82.0083		11.7143	145.744	117.636		11.7143	87	93.5
7.54545	77.0362	23.178		11.8571	99.542	81.1034		11.8571	140.24	119.182		11.8571	88.1667	94.5
7.63636	78.8691	21.225		12	99.2327	76.9612		12	151.298	107.298		12	92	94
7.72727	79.8673	21.196		12.1429	89.9538	70.7484		12.1429	159.669	106.897		12.1429	82.1667	93
7.81818	72.1429	23.286		12.2857	80.7488	64.8495		12.2857	154.438	105.901		12.2857	80	91
7.90909	72.2881	22.456		12.4286	73.464	61.1247		12.4286	150.719	108.331		12.4286	75.5	90
8	78.029	24.756		12.5714	69.7959	57.6731		12.5714	139	111		12.5714	74	87.667
8.09091	80.1537	22.601		12.7143	66.2396	53.9386		12.7143	150.025	108.793		12.7143	75.1667	84.667
8.18182	77.3729	22.556		12.8571	63.1662	53		12.8571	148.62	107.182		12.8571	77	82
8.27273	74.7069	24.056		13	61.4608	50.8292		13	151.248	106.14		13	72.1667	80.25
8.36364	79.9452	24.133		13.1429	60.1505	49.8596		13.1429	155.149	106.562		13.1429	78	76
8.45455	78.9934	26.019		13.2857	58.8006	48.9321		13.2857	152.686	107.719		13.2857	75.5	77.75
8.54545	77.7258	25.201		13.4286	57.6113	46.7969		13.4286	149.281	102.537		13.4286	83.6667	76.333
8.63636	79.1882	22.754		13.5714	56.8333	45.8333		13.5714	144.504	99.273		13.5714	82.8333	76.583
8.72727	78.3553	24.601		13.7143	55.5512	45.374		13.7143	137.017	99.983		13.7143	84	81
8.81818	78.9878	25.155		13.8571	53.1196	44.6293		13.8571	142.512	96.806		13.8571	86.5	81.25
8.90909	79.8902	25.784		14	52	44.4811		14	138.769	95.587		14	91.3333	81.167
9	77.8505	23.933		14.1429	51.9515	44.403		14.1429	141	94		14.1429	95.5	81
9.09091	73.929	22.066		14.2857	51.7895	44.7895		14.2857	137.149	88.785		14.2857	86.6667	77.333
9.18182	76.8495	22.77		14.4286	51.8393	44.8393		14.4286	130.942	83.971		14.4286	96	78
9.27273	78.3042	23.923		14.5714	50.9058	44.0111		14.5714	135.165	85.355		14.5714	99	76
9.36364	80.9917	23.279		14.7143	50.385	44.2124		14.7143	136.843	85.062		14.7143	100.833	79.667
9.45455	77.6373	25.884		14.8571	51.7682	43.602		14.8571	140.256	82.364		14.8571	100.667	83
9.54545	78.974	25.512		15	51	44.133		15	130.223	83.702		15	90	84.5
9.63636	81.8034	22.994		15.1429	51.1404	43.578		15.1429	126.901	81.074		15.1429	79.6667	83.667
9.72727	76.2722	25.695		15.2857	52.9515	44.0923		15.2857	112.876	83.087		15.2857	73.8333	81.5
9.81818	76.4653	25.786		15.4286	52.0997	43.9474		15.4286	105.446	82.008		15.4286	74	85
9.90909	76.1761	26.953		15.5714	53.5882	43.7987		15.5714	102.306	83.946		15.5714	74.8333	83.25
10	77.3298	27.173		15.7143	53.6445	43.952		15.7143	105	79		15.7143	78	75.667
10.0909	81.8678	23.673		15.8571	54.0526	42.5139		15.8571	91.322	77.165		15.8571	82.5	73.25
10.1818	79.9313	24.977		16	56.0351	44		16	88.818	75.884		16	74	73.333
10.2727	75.9298	24.004		16.1429	58.0042	44.0014		16.1429	81.545	74.178		16.1429	73	70.333
10.3636	74.7983	25.904		16.2857	58	44		16.2857	74.802	76.595		16.2857	66	72.5
10.4545	79.308	24.587						16.4286	72.033	83.145		16.4286	67.3333	67.5
10.5455	73.8998	22.601						16.5714	71.942	93.562		16.5714	64	67.333
10.6364	76.256	24.017						16.7143	70.033	103.988		16.7143	56.5	68.5
10.7273	79.5079	22.686						16.8571	69.314	114.835		16.8571	55	69.667
10.8182	76.2028	21.84						17	66.008	115.74		17	52.1667	72.083
10.9091	71.4407	21.735						17.1429	63.76	120.537		17.1429	60	71
11	73.344	21.058						17.2857	59	123.5		17.2857	56.5	71
11.0909	73.8289	20.863						17.4286	56.041	116.562		17.4286	56.6667	71.833
11.1818	77.9234	21.43						17.5714	52.744	97.459		17.5714	61.5	76
11.2727	77.4685	20.203						17.7143	45.264	76.339		17.7143	62	83
11.3636	77.4186	21.696						17.8571	44.537	65.971		17.8571	56.8333	91.167
11.4545	76.6852	21.134						18	45.397	58.38		18	60	103.5
11.5455	77.2848	24.273						18.1429	49.364	50.818		18.1429	54.3333	105.333
11.6364	80.0432	24.97						18.2857	46.372	46.405		18.2857	54.6667	95.333
11.7273	74.7143	23.571						18.4286	46.116	43.566		18.4286	49	91
11.8182	74.5579	21.727						18.5714	42.934	39.074		18.5714	47	78.5
11.9091	75.3322	21.277						18.7143	42.909	37.062		18.7143	46.6667	68.083
12	71.2126	24.763						18.8571	47	31		18.8571	44	73
12.0909	74.3164	25.591										19	43.1667	63
12.1818	73.4668	24.74										19.1429	40.6667	53.5
12.2727	72.2158	23.97										19.2857	39.5	53.75
12.3636	76.1201	22.168										19.4286	40.6667	43
12.4545	77.4815	25.354										19.5714	39.8333	30.083
12.5455	76.5816	22.05										19.7143	35	26.5
12.6364	77.8273	22.884										19.8571	32.6667	26.417
12.7273	78.4105	24.348										20	36	24
12.8182	73.857	20.867										20.1429	42	19.25
12.9091	74.4525	22.645										20.2857	37.6667	18.333
13	75.3931	23.971										20.4286	34	20.25
13.0909	73.6006	21.501										20.5714	30	20
13.1818	67.9117	21.837
13.2727	70.7192	22.721
13.3636	73.503	20.733
13.4545	72.0233	23
13.5455	67.0867	22.92
13.6364	70.9113	21.545
13.7273	70.3312	22.409
13.8182	73.7052	24.428
13.9091	75.8505	23.269
14	71.2618	26.445
14.0909	70.2142	26.749
14.1818	71.3526	21.664
14.2727	77.0289	25.195
14.3636	71.702	26.039
14.4545	72.3462	24.531
14.5455	73.2985	23
14.6364	70.7198	23
14.7273	71.9234	24.292
14.8182	72.1425	24.612
14.9091	71.9318	24.72
15	71.869	28.075
15.0909	73.0068	27.179
15.1818	72.0216	27.497
15.2727	70.4116	28.175
15.3636	71.0266	26.858
15.4545	72.5415	25.748
15.5455	74.705	27.369
15.6364	75.2857	27.857
15.7273	76.9725	28.851
15.8182	74.8795	29.158
15.9091	73.7799	26.716
16	74.2093	26.141
16.0909	73.7592	22.241
16.1818	71.063	24.937
16.2727	70.4803	27.233
16.3636	70.4521	26.667
16.4545	71.0575	26.544
16.5455	70.7144	26.017
16.6364	70.7988	24.729
16.7273	69.8435	24.017
16.8182	70.3355	23.692
16.9091	70.8317	24.599
17	70.6987	23.465
17.0909	69.0394	25.327
17.1818	64.6971	30.489
17.2727	64.4864	25.064
17.3636	64.1489	23.826
17.4545	65.8967	21.113
17.5455	66.2203	24.903
17.6364	61.2017	24.437
17.7273	62.4482	26.874
17.8182	65.7701	30.116
17.9091	67.895	30.88
18	67.2021	25.458
18.0909	66.7019	28.015
18.1818	68.9847	28.685
18.2727	69.5614	31.76
18.3636	67.8014	28.96
18.4545	67.9367	25.87
18.5455	71.7689	25.795
18.6364	66.8041	26.253
18.7273	64.0783	28.721
18.8182	65.2965	27.419
18.9091	64.3355	26.736
19	65.3223	25.497
19.0909	62.9145	26.792
19.1818	66.3097	22.627
19.2727	65.0158	24.384
19.3636	65.2335	23.976
19.4545	64.8751	25
19.5455	60.4286	25
19.6364	63.8948	27.233
19.7273	64.2634	25.807
19.8182	64.5627	28.251
19.9091	63.7338	24.379
20	63.1694	23.148
20.0909	54.9767	25.618
20.1818	54.6132	24.842
20.2727	57.4815	25.516
20.3636	51.3277	20.3
20.4545	49.2825	22.312
20.5455	50.2425	22.41
20.6364	47.2126	21.286
20.7273	48.1002	20.247
20.8182	46.4341	21.816
20.9091	46.6369	21.7
21	47.7983	21.337
21.0909	49.1678	23.517
21.1818	51.4492	24.017
21.2727	53.673	24.243
21.3636	55	27.06
21.4545	55	30.908
21.5455	51.9267	35.135
21.6364	53.4392	28.15
21.7273	49.9682	26.475
21.8182	49.2611	30.533
21.9091	49.7575	32.511
22	50.607	35.602
22.0909	50.1388	33.33
22.1818	46.8296	41.749
22.2727	46.3434	42.023
22.3636	44.1427	37.85
22.4545	44.4116	29.69
22.5455	43.8805	26.601
22.6364	41.8859	25.279
22.7273	41.5832	25.261
22.8182	42.1985	23
22.9091	44.3705	22.857
23	44.7642	22.794
23.0909	43.1749	23.489
23.1818	40.6237	23.215
23.2727	40.327	28.34
23.3636	39.8341	26.93
23.4545	35.2857	25.857
23.5455	35.2499	27.744
23.6364	34.3328	32.486
23.7273	35.412	40.927
23.8182	35.454	40.865
23.9091	37.2234	46.728
24	33.2441	52.787
24.0909	32.6545	63.533
24.1818	31.8091	73.464
24.2727	30.6455	88.617
24.3636	29.0133	97.06
24.4545	31.0524	112.329
24.5455	26.5607	112.68
24.6364	24.2931	115.468
24.7273	20.4684	108.187
24.8182	16.3488	87.596
24.9091	14.1628	70.555
25	12.4314	59.456
25.0909	12.5123	44.366
25.1818	14.2214	29.065
25.2727	14.6216	21.552
25.3636	13.2431	24.186
25.4545	18.4375	23.93
25.5455	17.1803	28.076
25.6364	15.6427	28.234
25.7273	15.711	28.657
25.8182	13.3854	27.089
25.9091	13.8761	25.551
26	14.6213	20.081
26.0909	12.4905	9.929
26.1818	10.8365	3.97
26.2727	10.1622	5.187
26.3636	12.0044	0.922
26.4545	10.0035	0.218
26.5455	11	0
26.6364	11	0
26.7273	9.6869	0
26.8182	9.9883	0
26.9091	9	0
27	9.7671	0
27.0909	9.5618	0
27.1818	9.132	0
27.2727	9.3158	0
27.3636	9	0

## Sheet: Fig 5E
				+ DMSO				+ FIPI								+ DMSO				+ FIPI								+ FIPI
Distance (µm)	DiD	PABD		Distance (µm)	DiD	PABD		Distance (µm)	DiD	PABD		Distance (µm)	DiD	BepE-BID1		Distance (µm)	DiD	BepE-BID1		Distance (µm)	DiD	BepE-BID1		Distance (µm)	DiD	P4M		Distance (µm)	DiD	P4M
0	0	0		0	0	0		0	0	0		0	0	0		0	0	1		0	6	19		0	32	0		0	0	6
0.0909091	0	0		0.0909091	0.108	0		0.142857	0	0		0.125	0	0		0.142857	0	2.093		0.142857	13.638	20.908		0.142857	30.32	0		0.142857	0	6
0.181818	5	0		0.181818	0	0		0.285714	0	0		0.25	0	0		0.285714	0	4.3721		0.285714	25.687	24.391		0.285714	27.57	0		0.285714	0	6
0.272727	7.681	0		0.272727	0	0		0.428571	0	0		0.375	0	0		0.428571	0	8		0.428571	43.647	23.105		0.428571	29.312	0		0.428571	0	6
0.363636	13.374	0		0.363636	0	0		0.571429	0	0		0.5	0	0		0.571429	0.5581	14		0.571429	60.49	26.254		0.571429	29.893	0		0.571429	0	6
0.454545	25.714	0.22		0.454545	0	0		0.714286	0	0.441		0.625	0	0		0.714286	1	15.1628		0.714286	78.673	30.381		0.714286	30.209	0		0.714286	0	6
0.545455	41.6	10.987		0.545455	1.355	0		0.857143	0	5		0.75	0.969	0		0.857143	5.9535	17.8372		0.857143	95.854	36.388		0.857143	34.357	0		0.857143	0	6
0.636364	54.269	28.969		0.636364	0	0		1	0	8.075		0.875	1.547	1		1	11.6512	21.6977		1	124.463	42.763		1	33.387	0		1	0	6
0.727273	57.267	41.089		0.727273	1.14	0		1.14286	3.885	11.59		1	2.972	3		1.14286	16.5116	25		1.14286	151.148	52.193		1.14286	34.763	0		1.14286	0	6
0.818182	52.545	41.039		0.818182	2.419	0		1.28571	8.604	11.604		1.125	3.945	4		1.28571	19	28.5814		1.28571	184.095	60.791		1.28571	35.739	0		1.28571	0	6
0.909091	53.673	38.527		0.909091	3.387	0		1.42857	12	17.678		1.25	6.433	6		1.42857	26.9302	32.3953		1.42857	209.078	72.144		1.42857	41.178	0.638		1.42857	0	6
1	49.885	33.087		1	10	0		1.57143	22.185	19.093		1.375	7.13	7		1.57143	36.0465	35.4884		1.57143	223.017	83.85		1.57143	42.947	2.813		1.57143	0	6
1.09091	48.653	28.85		1.09091	14.516	0		1.71429	25.357	24.3		1.5	8.529	9		1.71429	42.907	47		1.71429	204.07	93.277		1.71429	43.952	6.223		1.71429	0	6
1.18182	46.138	20.786		1.18182	23.602	0		1.85714	35.982	30.282		1.625	10.436	15		1.85714	52.2093	50.6047		1.85714	179.703	92.124		1.85714	49.047	10.473		1.85714	0	6.262
1.27273	45.342	22.828		1.27273	37	10.505		2	45.449	37.449		1.75	9.176	13		2	60.3023	60.3953		2	159.278	96.329		2	54.272	16.537		2	2.526	9.266
1.36364	49.542	24.341		1.36364	29.581	3.581		2.14286	65.767	48.07		1.875	8.846	14		2.14286	75.3953	66		2.14286	140.479	103.825		2.14286	60.032	23.591		2.14286	12.501	13.766
1.45455	51.94	31.272		1.45455	30.118	5.14		2.28571	85.427	54.542		2	9.398	16		2.28571	81.7674	78.2558		2.28571	129.843	107.966		2.28571	63.445	31.083		2.28571	20.946	19.245
1.54545	63.839	41.96		1.54545	45.376	17.258		2.42857	112.758	61.256		2.125	12.5	24		2.42857	94.6744	79.6279		2.42857	117.045	112.045		2.42857	71.89	38.456		2.42857	31.031	27.029
1.63636	81.457	65.932		1.63636	56.581	41		2.57143	123.793	74.379		2.25	20.751	24		2.57143	90.5116	88		2.57143	110.302	109.313		2.57143	77.283	43.034		2.57143	46.826	37.455
1.72727	84.465	84.146		1.72727	66.763	54.828		2.71429	118.63	67.326		2.375	27.728	24		2.71429	68.5814	80.2791		2.71429	105.6	110.5		2.71429	81.509	48.671		2.71429	61.938	51.709
1.81818	85.405	93.419		1.81818	62.398	51.849		2.85714	114.93	77.286		2.5	33.612	24		2.85714	56.3488	66		2.85714	101.662	119.346		2.85714	85.691	59.122		2.85714	78.68	61.313
1.90909	80.604	83.501		1.90909	61.968	52.226		3	107.449	79.15		2.625	38.41	25.4394		3	46.0465	50.0233		3	100.034	124.494		3	94.733	68.982		3	95.054	73.787
2	78.207	62.891		2	59.817	49.817		3.14286	99.093	82.062		2.75	37.72	27.2941		3.14286	41.0698	47		3.14286	99.868	135.712		3.14286	97.387	77.153		3.14286	102.259	93.111
2.09091	67.933	47.645		2.09091	61.656	52.946		3.28571	88.947	83.934		2.875	35.753	27.0761		3.28571	38.3488	45		3.28571	95.885	149.451		3.28571	100.714	87.223		3.28571	108.409	102.967
2.18182	62.75	39.168		2.18182	67.097	59.871		3.42857	81.542	85.943		3	41.381	28.9758		3.42857	33.6977	41.3488		3.42857	94.55	160.243		3.42857	104.775	95.189		3.42857	108.664	104.562
2.27273	63.727	38.364		2.27273	68.28	64.656		3.57143	76.595	93.088		3.125	55.04	30.2716		3.57143	29.6512	39		3.57143	93.429	169.13		3.57143	111.861	100.856		3.57143	94.136	102.068
2.36364	62.164	40.946		2.36364	68.806	63.806		3.71429	66.145	89.982		3.25	71.052	34.8547		3.71429	29.8372	35.8372		3.71429	94.62	170.38		3.71429	98.783	105.106		3.71429	66.284	86.794
2.45455	50.013	40.486		2.45455	66.839	55.548		3.85714	66.568	96.674		3.375	80.765	37.0363		3.85714	25.4884	38.2326		3.85714	95.188	170.853		3.85714	95.543	102.858		3.85714	36.147	74.198
2.54545	44.087	31.346		2.54545	70.495	55.527		4	59.767	95.899		3.5	94.574	43.4256		4	19.6047	36.2093		4	95.494	169.386		4	86.277	95.297		4	23.165	66.686
2.63636	42.792	26.336		2.63636	73.151	57.645		4.14286	60.555	95.612		3.625	111.218	53.7612		4.14286	27.2558	31		4.14286	91.962	175.642		4.14286	74.387	86.346		4.14286	14.039	61.914
2.72727	44.163	25.625		2.72727	78	66.839		4.28571	60.965	97.322		3.75	125.332	60.9031		4.28571	24	31		4.28571	87.476	185.701		4.28571	69.081	81.368		4.28571	6.399	56.179
2.81818	42.456	25.891		2.81818	86	68.333		4.42857	60.828	98.463		3.875	138.604	79.9239		4.42857	21.2326	30.1163		4.42857	85.289	197.449		4.42857	57.271	78.169		4.42857	3.284	53.674
2.90909	43.108	30.139		2.90909	102.118	83.602		4.57143	59.41	101.41		4	144.166	96.8858		4.57143	23.4884	29.5349		4.57143	88.442	209.105		4.57143	51.731	70.039		4.57143	0.991	52.103
3	40.912	31.304		3	104.323	104.645		4.71429	54.185	102.269		4.125	135.993	112.235		4.71429	24.6047	26.3953		4.71429	88.548	211.565		4.71429	46.471	68.682		4.71429	0.417	50.833
3.09091	41.275	31.766		3.09091	99.108	99.796		4.85714	52.991	101.018		4.25	112	120		4.85714	18.5814	30.1628		4.85714	88.415	208.468		4.85714	44.331	64.816		4.85714	0.002	48.123
3.18182	41.989	29.66		3.18182	88.645	85.473		5	47.374	107.709		4.375	97.754	119.708		5	17.8837	26.8837		5	88.695	201.407		5	38.467	60.79		5	0	47.237
3.27273	44.395	31.175		3.27273	82.452	79.935		5.14286	46.242	105		4.5	88.339	104.522		5.14286	19.6512	26.3023		5.14286	88.556	195.183		5.14286	39.407	57.263		5.14286	0.372	45.587
3.36364	45.887	31.464		3.36364	93.871	85.957		5.28571	42.74	103.22		4.625	86.393	84.2855		5.28571	16.5581	30.4419		5.28571	86.661	192.658		5.28571	38.272	54.232		5.28571	0	45.97
3.45455	42.425	32		3.45455	100.484	84.785		5.42857	34.63	109.934		4.75	81.789	83.2145		5.42857	18.2326	24.8605		5.42857	86.4	189.6		5.42857	27.809	54.415		5.42857	0	44.194
3.54545	45.129	34.6		3.54545	110.935	88		5.57143	38.718	104.154		4.875	83.382	79.2128		5.57143	19.3721	21.4884		5.57143	85.022	188.113		5.57143	28.561	51.941		5.57143	0	44.256
3.63636	43.588	35.692		3.63636	123.548	106.548		5.71429	36.524	109.189		5	81.36	77.9931		5.71429	18.1395	28		5.71429	84.307	184.427		5.71429	21.456	51.187		5.71429	0	45.174
3.72727	42.234	32.405		3.72727	135	112		5.85714	35.581	110.581		5.125	86.36	76.7751		5.85714	16.4651	27.7209		5.85714	85.084	182		5.85714	20	47.75		5.85714	0	42.316
3.81818	45.437	34.056		3.81818	132.161	110.774		6	39.3	111.749		5.25	84.464	78.5536		6	23.7209	25.1395		6	83.291	181.007		6	13.73	48.182		6	0	43.281
3.90909	46.537	37.993		3.90909	125.817	109		6.14286	38	116		5.375	85.002	73.6799		6.14286	24	25		6.14286	81.358	180.191		6.14286	8.445	43.383		6.14286	0	43.409
4	50.286	41.591		4	115.559	122.097		6.28571	41.938	111.123		5.5	83.381	77.1869		6.28571	21.1395	24.907		6.28571	81.753	183.561		6.28571	9.105	44.627		6.28571	0	42
4.09091	55.071	48.213		4.09091	106.613	111.258		6.42857	38.106	116.947		5.625	78.498	79.1678		6.42857	28.4419	25.2791		6.42857	83.814	185.234		6.42857	7.28	43.605		6.42857	0	42.045
4.18182	57.699	60.259		4.18182	103.839	105.419		6.57143	35.106	114.053		5.75	74.782	71.3633		6.57143	22.7209	24.7209		6.57143	82.188	186.207		6.57143	4.343	40.733		6.57143	0	43.61
4.27273	54.982	59.198		4.27273	92.108	106.688		6.71429	41	112.789		5.875	74.796	70.3824		6.71429	21	25.5581		6.71429	80.211	184.361		6.71429	3.84	41.57		6.71429	0	42.392
4.36364	47.455	46.455		4.36364	85.387	97.968		6.85714	42.969	113.802		6	72.561	71.1903		6.85714	24	21.1628		6.85714	79.612	180.441		6.85714	2.249	41.99		6.85714	0	41.41
4.45455	52.011	40.783		4.45455	83.075	93.247		7	41.207	115.207		6.125	71.931	67.6886		7	24.6047	24.3953		7	82	175.054		7	0.019	38.717		7	0	39.96
4.54545	49.984	40.138		4.54545	74	85.505		7.14286	44.405	114.419		6.25	69.522	69.609		7.14286	20.6279	25		7.14286	81.834	163.573		7.14286	0.154	43.359		7.14286	0	42.968
4.63636	46.167	39.117		4.63636	65.194	74.516		7.28571	44.247	116.987		6.375	67	72		7.28571	23	23.7442		7.28571	82.02	164.489		7.28571	0.249	40.412		7.28571	0	44.842
4.72727	48.815	42.545		4.72727	62.043	73		7.42857	45.291	116.872		6.5	67.439	72.6886		7.42857	25.1628	25.093		7.42857	82.735	163.16		7.42857	0	42.53		7.42857	0	42.284
4.81818	48.658	42.731		4.81818	60.753	64.548		7.57143	44.661	115.661		6.625	67.17	71.8322		7.57143	24	23.9302		7.57143	75.326	167.635		7.57143	1.423	40.911		7.57143	0	43.653
4.90909	49.658	49.767		4.90909	59.226	67.903		7.71429	42.137	115.137		6.75	66.678	69.2284		7.71429	26.0465	28.4884		7.71429	77.124	164.97		7.71429	2.891	41.236		7.71429	0	41.19
5	56.898	58.964		5	62.699	67.129		7.85714	42.692	122.731		6.875	69.81	67.8131		7.85714	24	26.7674		7.85714	77.103	157.684		7.85714	0	41.07		7.85714	0	41.065
5.09091	54.117	60.057		5.09091	56.032	70.043		8	42.264	124.599		7	67.55	65.9446		8	28.2558	31		8	76.361	152.744		8	0	41.301		8	0	42.537
5.18182	50.115	56.004		5.18182	55.935	67.452		8.14286	44.511	124.912		7.125	63.867	61.8131		8.14286	38.814	33.6047		8.14286	76.1	152.25		8.14286	0	41.579		8.14286	0	43.367
5.27273	47.595	49.689		5.27273	62.645	78.29		8.28571	44.89	124.004		7.25	63.841	60.2941		8.28571	32.186	33.7907		8.28571	77.506	146.642		8.28571	0	39.256		8.28571	0	44.716
5.36364	47.992	49.646		5.36364	68.28	73.688		8.42857	46.203	118.996		7.375	65.938	60.2042		8.42857	28.2326	31		8.42857	75.164	153.011		8.42857	0	42.63		8.42857	0	43.325
5.45455	48.92	46.15		5.45455	71	79.323		8.57143	46	119.925		7.5	65.765	59.2353		8.57143	31.5349	31		8.57143	76.296	145.274		8.57143	0	41.901		8.57143	0	41.292
5.54545	49.68	44.882		5.54545	70.72	80.559		8.71429	46.189	121		7.625	64.536	59.3426		8.71429	31.8837	28.1628		8.71429	70.497	157.649		8.71429	0	42.337		8.71429	0	44.117
5.63636	45.783	47.95		5.63636	76.667	83.667		8.85714	45.269	120.344		7.75	62.761	57.3287		8.85714	32.186	28.5349		8.85714	72.818	152.792		8.85714	0	43.604		8.85714	0	42.573
5.72727	51.258	46.356		5.72727	77.065	87.935		9	49.449	121.449		7.875	64.753	58.8426		9	26.3488	28		9	72.425	153.396		9	0	42.271		9	0	43.864
5.81818	50.301	49.656		5.81818	77.237	88.796		9.14286	47.084	129		8	58.699	60.9343		9.14286	28.9767	28.9767		9.14286	72.637	164.596		9.14286	0	44.073		9.14286	0	42.711
5.90909	51.281	51.935		5.90909	76.559	89.989		9.28571	51.137	123.41		8.125	63.268	59.7128		9.28571	24.2093	23.1395		9.28571	77.742	170.787		9.28571	0	42.316		9.28571	0	41.477
6	58.681	55.739		6	78.613	93.71		9.42857	50.537	126		8.25	63.114	60.8443		9.42857	23.3488	24.8605		9.42857	72.364	158.222		9.42857	0	41.482		9.42857	0	43.667
6.09091	61.381	52.873		6.09091	78.183	95.796		9.57143	55.048	125.758		8.375	64.471	57.3097		9.57143	29.2326	28.3488		9.57143	77.97	147.487		9.57143	0	41.455		9.57143	0	44.499
6.18182	67.431	61.189		6.18182	74	89.688		9.71429	53	126.013		8.5	64	61		9.71429	28.4884	33.186		9.71429	69.854	145.452		9.71429	0	43.22		9.71429	0	41.196
6.27273	70.807	70.885		6.27273	65	81.839		9.85714	55.683	120.921		8.625	66.997	61.6713		9.85714	29	25.6279		9.85714	71.882	141.514		9.85714	0	43.623		9.85714	0	41.767
6.36364	72.087	74.564		6.36364	67.946	88.29		10	55.665	124.251		8.75	73.481	63.9066		10	32.4884	33.2326		10	71.199	138.122		10	0	42.171		10	0	38.416
6.45455	63	60.364		6.45455	84.538	91.269		10.1429	51.872	126		8.875	74.197	65.7699		10.1429	31.6047	33.7907		10.1429	72.767	140.486		10.1429	0	42.805		10.1429	0	39.187
6.54545	61.999	57.979		6.54545	76.032	87.419		10.2857	52.313	123.515		9	80.242	64.4221		10.2857	33	33.6047		10.2857	71.683	142.255		10.2857	0	44.282		10.2857	0	41.207
6.63636	61.058	59.783		6.63636	71.301	89.151		10.4286	55.216	123.648		9.125	87.093	64.7837		10.4286	33.6047	34.3953		10.4286	73.469	144.621		10.4286	0.446	42.904		10.4286	0	42.946
6.72727	68.891	62.036		6.72727	71.065	88.065		10.5714	55.96	126.859		9.25	88.865	66.2284		10.5714	38	33.2093		10.5714	75.007	141.5		10.5714	0.047	41.981		10.5714	0	42.852
6.81818	82.346	77.676		6.81818	70.258	85.29		10.7143	52.392	126.304		9.375	88.888	69.0087		10.7143	38.5116	30.0233		10.7143	75.628	137.168		10.7143	0	41.839		10.7143	0	42.394
6.90909	84.966	89.775		6.90909	70.774	91.344		10.8571	52.652	130.26		9.5	89.405	68.8927		10.8571	46.7209	35		10.8571	74.6	140		10.8571	0.857	44.334		10.8571	0	43.107
7	71.204	82.506		7	74	88.839		11	52.608	131.863		9.625	88.381	74.4273		11	47.2558	34		11	71.344	143.385		11	0	45.41		11	0	44.426
7.09091	64.633	67.331		7.09091	68.548	91.806		11.1429	55.256	129.819		9.75	82.083	72.8477		11.1429	46.7442	34.7442		11.1429	71.319	146.415		11.1429	0	44.949		11.1429	0	43.603
7.18182	64.681	59.45		7.18182	77.763	89.495		11.2857	54.04	130.559		9.875	75.967	72.1765		11.2857	39.6512	32.3721		11.2857	70.869	143.989		11.2857	0.104	45.89		11.2857	0	40.302
7.27273	67.97	58.521		7.27273	78.699	93.505		11.4286	53.952	132.524		10	70.055	71.2388		11.4286	36	34.7209		11.4286	73.629	143.543		11.4286	1.178	45.694		11.4286	0	42.672
7.36364	76.665	57.827		7.36364	87.935	98.71		11.5714	52.568	127.705		10.125	69.28	71.2024		11.5714	36	35		11.5714	74.086	154.225		11.5714	8.639	48.961		11.5714	0	42.364
7.45455	68.622	62.257		7.45455	94.634	100.043		11.7143	54.551	129.326		10.25	68.478	72.1765		11.7143	33.186	35		11.7143	73.047	147.881		11.7143	6	47.5		11.7143	0	43.398
7.54545	59.227	62.668		7.54545	98.301	107.925		11.8571	54.626	128.062		10.375	65.1	70.6332		11.8571	34.2791	34.4419		11.8571	74.208	143.221		11.8571	6.68	51.195		11.8571	0.027	45.268
7.63636	48.299	61.837		7.63636	97.516	115.677		12	55.7	128.696		10.5	68.436	70.9446		12	34.4651	34.6279		12	76.53	145.269		12	6.078	51.009		12	0	41.317
7.72727	52.248	61.259		7.72727	98.129	119.419		12.1429	53.511	125.978		10.625	72	71		12.1429	36	31.186		12.1429	77.55	148.155		12.1429	15.542	51.905		12.1429	0	41.555
7.81818	48.957	61.827		7.81818	93.989	119.366		12.2857	60.731	136.463		10.75	72.256	67.955		12.2857	33	35		12.2857	80.782	147.428		12.2857	15.521	51.209		12.2857	0.428	41.36
7.90909	45.642	62.692		7.90909	94.419	117.71		12.4286	55.837	130.493		10.875	72.306	64.1298		12.4286	34.093	31.186		12.4286	79.619	151.918		12.4286	18.285	55.555		12.4286	6.39	41.337
8	47.104	55.064		8	83.806	108.344		12.5714	57.37	129.26		11	69.737	67.1765		12.5714	36.6512	34.907		12.5714	77.903	148.946		12.5714	22.725	55.908		12.5714	1.185	43.667
8.09091	47.523	54.982		8.09091	83.645	101.43		12.7143	59.921	123.921		11.125	65.888	72.9048		12.7143	36.6977	34.2791		12.7143	75.656	143.261		12.7143	28.081	52.071		12.7143	0.13	43.264
8.18182	48.389	54.028		8.18182	82	107.323		12.8571	58.894	127		11.25	65.408	76.0242		12.8571	38	35.6279		12.8571	74.828	144.9		12.8571	26.694	54.396		12.8571	3.174	43.025
8.27273	50.219	55.162		8.27273	70	104.215		13	56.026	123.009		11.375	63.277	76.282		13	42.1395	34.7674		13	76.053	146.067		13	25.11	53.475		13	1.495	42.926
8.36364	50.582	55.543		8.36364	70	102.839		13.1429	59	132.524		11.5	61.63	75.9204		13.1429	39.5581	34.2791		13.1429	74.773	142.487		13.1429	24.992	52.459		13.1429	0.541	42.294
8.45455	51.393	58.212		8.45455	71	103		13.2857	56.903	123.709		11.625	63.358	76.0657		13.2857	36.6512	35.6744		13.2857	71.537	143.449		13.2857	21.945	54.361		13.2857	0.063	42.076
8.54545	53.909	60.364		8.54545	70.43	104.269		13.4286	55.577	122.128		11.75	63.765	75.6367		13.4286	35.4884	34.7442		13.4286	71.049	145.686		13.4286	18.916	54.919		13.4286	0	43.643
8.63636	58.339	69.295		8.63636	71	109		13.5714	55.89	126.26		11.875	63.073	80.5329		13.5714	35.5116	36.6744		13.5714	70.5	146.5		13.5714	19.105	53.765		13.5714	0	42.283
8.72727	70.967	80.848		8.72727	72.29	109.484		13.7143	62.167	126.916		12	63.869	81.7716		13.7143	35.3256	34.5349		13.7143	69.988	149.197		13.7143	16.206	52.017		13.7143	0.771	42.074
8.81818	83.601	94.48		8.81818	83.505	113.505		13.8571	60.634	125.088		12.125	65.405	82.3685		13.8571	32.5349	35.093		13.8571	70.453	146.983		13.8571	18.341	51.642		13.8571	0.528	42.671
8.90909	81.72	101.714		8.90909	89.226	116.075		14	56.366	124.903		12.25	63.761	77.2042		14	34	34.4419		14	69.995	145.54		14	20.146	50.801		14	0.372	43.407
9	76.131	88.583		9	85.871	118.677		14.1429	59.639	126.89		12.375	64.351	78.628		14.1429	37.814	32.6279		14.1429	69.8	146.12		14.1429	22.78	48.683		14.1429	0.25	42.25
9.09091	67.097	76.562		9.09091	91.505	117.247		14.2857	58.189	125.216		12.5	62.654	74.9931		14.2857	34	34		14.2857	68.446	143.579		14.2857	28.767	52.408		14.2857	0.597	42.17
9.18182	58.042	68.057		9.18182	91.849	124		14.4286	58.652	124		12.625	66.772	72.9862		14.4286	36	35		14.4286	67.61	143.16		14.4286	25.753	53.146		14.4286	0.15	44.278
9.27273	48.902	63.172		9.27273	93.129	131.968		14.5714	57.533	122.454		12.75	67	73		14.5714	34.5116	34.7442		14.5714	67	144.045		14.5714	25.959	52.606		14.5714	0.78	44.033
9.36364	45.367	56.522		9.36364	91.548	137.925		14.7143	61.612	126.762		12.875	69.919	82.154		14.7143	39	31.6279		14.7143	67.02	145.337		14.7143	29.881	53.205		14.7143	3.01	43.901
9.45455	44.454	57.455		9.45455	98	147.86		14.8571	60.185	131.256		13	70	83.8062		14.8571	40.6744	34		14.8571	67.203	140.009		14.8571	32.763	51.811		14.8571	0.841	42.12
9.54545	45.606	54.323		9.54545	92.581	150.129		15	61.123	126.247		13.125	67.694	80.8356		15	33.6512	34.1163		15	68.485	136		15	31.342	52.467		15	0.636	44.974
9.63636	46.318	59.708		9.63636	82.699	146.806		15.1429	59.991	128.652		13.25	69.564	85.3875		15.1429	40.7907	34.7209		15.1429	71.698	136.823		15.1429	30.108	54.87		15.1429	0	46.971
9.72727	47.393	59.939		9.72727	78.011	136.753		15.2857	63.286	125.855		13.375	73.064	82.2128		15.2857	40.814	35.9767		15.2857	71.007	136.457		15.2857	33.941	54.022		15.2857	3.39	46.693
9.81818	52.03	61.193		9.81818	82.032	126.613		15.4286	60	127.789		13.5	76.156	86.9516		15.4286	42.8837	34.0233		15.4286	68.138	141.475		15.4286	38.37	51.521		15.4286	1.19	45.421
9.90909	53.26	64.545		9.90909	74.699	124.441		15.5714	64.811	124.595		13.625	80.912	88.8547		15.5714	36.5581	35.8605		15.5714	71.037	140.233		15.5714	34.68	52.415		15.5714	0.402	44.465
10	52.745	67.009		10	81.312	121.344		15.7143	57.233	126.617		13.75	80.567	88.5502		15.7143	39.5814	35.8837		15.7143	73.792	138.258		15.7143	33.762	54.735		15.7143	0.333	43.704
10.0909	58.912	73.056		10.0909	79.323	122.097		15.8571	63	123		13.875	86.903	90.7111		15.8571	43	36		15.8571	75.274	135.651		15.8571	36.667	55.754		15.8571	0	44.093
10.1818	61.318	83.565		10.1818	89.828	125.043		16	65.802	128.604		14	86.422	89.1972		16	48.7907	37.0465		16	83.136	136.786		16	38.3	56.259		16	0	42.806
10.2727	62.326	89.925		10.2727	94.226	135.624		16.1429	60.132	129.978		14.125	87.365	87.1557		16.1429	49	40.4884		16.1429	87.648	140.595		16.1429	38.305	58.352		16.1429	0	44.697
10.3636	56.597	77.088		10.3636	101	132.419		16.2857	57.132	126.022		14.25	86.702	87.7543		16.2857	46.907	42.2791		16.2857	82.6	143.8		16.2857	41.22	57.17		16.2857	0	42.033
10.4545	55.906	68.208		10.4545	107	139.183		16.4286	61.67	126.802		14.375	84.749	88.0138		16.4286	48.3488	40.3023		16.4286	86.202	141.226		16.4286	44.922	58.149		16.4286	0	39.408
10.5455	56.016	60.219		10.5455	113.71	143.473		16.5714	63.449	131.119		14.5	86.682	91.6886		16.5714	46.6279	37.4186		16.5714	91.588	137.637		16.5714	44.792	61.949		16.5714	0.271	40.971
10.6364	56	59.636		10.6364	114.839	139.387		16.7143	61.692	123		14.625	83.552	91.2093		16.7143	46	42.6744		16.7143	95.937	127.901		16.7143	43.268	60.766		16.7143	0.027	40.238
10.7273	60.557	66.175		10.7273	107.624	137.28		16.8571	60.819	124		14.75	81.111	95.481		16.8571	44.9767	42.0698		16.8571	102.222	116.025		16.8571	47.25	62.617		16.8571	0	39.989
10.8182	64.433	70.028		10.8182	107	135.785		17	59.031	123.273		14.875	79.5	97		17	41.9302	38.2093		17	103.656	117.887		17	48.617	64.144		17	0	37.424
10.9091	66.061	78.234		10.9091	112.452	139.129		17.1429	59.996	125.427		15	80.381	97.1211		17.1429	43.5814	45.7442		17.1429	104.845	119.745		17.1429	52.315	65.869		17.1429	0	38.014
11	62.838	75.195		11	104.473	139.505		17.2857	61.009	120.652		15.125	80.171	96		17.2857	44.7442	42.1395		17.2857	97.813	125.307		17.2857	50.786	66.243		17.2857	0	39.185
11.0909	58.27	66.875		11.0909	99.204	135.237		17.4286	61.877	124.123		15.25	80.955	95.1523		17.4286	40.3488	41		17.4286	94.206	123.94		17.4286	51.649	63.743		17.4286	0	40.089
11.1818	55.849	58.023		11.1818	98.29	134.065		17.5714	61.744	118.744		15.375	85.087	96.4654		17.5714	36.8837	39		17.5714	95.912	132.298		17.5714	54.75	65.25		17.5714	0	38.039
11.2727	57.12	59.99		11.2727	101.333	138		17.7143	60.388	115.075		15.5	86.204	96.1315		17.7143	34.9302	39.8372		17.7143	98.843	127.789		17.7143	51.227	63.569		17.7143	0	38.256
11.3636	54.462	55.516		11.3636	102.839	139.484		17.8571	55.987	116.493		15.625	85.078	93.4758		17.8571	39.5116	36		17.8571	95.554	125		17.8571	57.638	68.548		17.8571	0	37.328
11.4545	54.182	53.503		11.4545	111.323	153.645		18	57.753	121.652		15.75	88.318	93.1834		18	40.3023	43.5814		18	86.529	128.893		18	60.848	69.854		18	0	36.413
11.5455	50.815	51.899		11.5455	132.731	155.032		18.1429	60	114.216		15.875	91.285	97.2976		18.1429	41.186	40.814		18.1429	85.63	122.66		18.1429	66.477	73.241		18.1429	0	36.446
11.6364	52.167	50.918		11.6364	123.172	162.29		18.2857	56.445	120		16	95.173	94.4291		18.2857	41.3256	46.8605		18.2857	82.053	124.927		18.2857	70.021	77.137		18.2857	0	35.268
11.7273	52.621	47.261		11.7273	111.032	147.677		18.4286	56.172	115.537		16.125	96.31	92.2907		18.4286	49	45		18.4286	84.839	121.781		18.4286	70.723	77.235		18.4286	0	37.185
11.8182	49.004	46.487		11.8182	97.989	148.903		18.5714	54.639	115.907		16.25	99.135	93.2007		18.5714	60.7674	50.0465		18.5714	84.111	120.019		18.5714	75.377	83.11		18.5714	0	37.113
11.9091	56.998	51.56		11.9091	98.774	143.129		18.7143	52.771	119.458		16.375	99.99	88.391		18.7143	69	53.2791		18.7143	83.982	122.814		18.7143	79.428	86.282		18.7143	0	37.735
12	55.771	53		12	95.452	142.677		18.8571	53.37	119.815		16.5	103.391	96.2768		18.8571	69.8837	58.5814		18.8571	84	125.694		18.8571	91.212	95.797		18.8571	0	36.333
12.0909	50.622	53.199		12.0909	103.505	143.903		19	59.577	117.282		16.625	111.784	95.7682		19	60.6279	62.7442		19	84	134.5		19	97.776	103.989		19	0	38.316
12.1818	47.24	53.072		12.1818	107.247	149.409		19.1429	53	120		16.75	112.426	102.093		19.1429	56.8372	65.0698		19.1429	86.893	146.178		19.1429	112.789	117.354		19.1429	0	39.511
12.2727	51.371	57.945		12.2727	102.774	151		19.2857	45.529	119.211		16.875	115.522	106.92		19.2857	51.8837	65.6512		19.2857	87.965	145.251		19.2857	126.144	127.703		19.2857	0	39.948
12.3636	57.652	68.868		12.3636	101.43	154.495		19.4286	46.088	120.009		17	109	119		19.4286	48.4419	60.3721		19.4286	90.47	152.325		19.4286	133.751	136.918		19.4286	0	40.185
12.4545	58.341	74.674		12.4545	98	154.634		19.5714	45.859	118.894		17.125	109.014	118.372		19.5714	47.1395	52.5349		19.5714	92.8	155.081		19.5714	129.403	138.966		19.5714	0	39.008
12.5455	55.327	66.841		12.5455	104.097	155.839		19.7143	50.841	119.683		17.25	102.412	120.803		19.7143	41.8372	49.2326		19.7143	95.114	152.064		19.7143	124.024	133.777		19.7143	0	41.84
12.6364	55.32	60.202		12.6364	95.419	149.892		19.8571	50.26	116.507		17.375	92.131	106.375		19.8571	49.2558	50.4651		19.8571	90.153	146.82		19.8571	128.73	127.455		19.8571	0	39.752
12.7273	58.818	58.182		12.7273	99.323	144.419		20	45.833	120.833		17.5	90.235	99.1869		20	53.5116	49.9302		20	83.936	138.515		20	123.311	118.475		20	0	39.98
12.8182	56.824	61.866		12.8182	103.258	146.742		20.1429	43.269	113.211		17.625	93.033	93.9671		20.1429	43.2093	47.2093		20.1429	81.943	144.197		20.1429	118.848	104.251		20.1429	0	38.838
12.9091	54.538	54.352		12.9091	105.656	150.097		20.2857	45.7	116.934		17.75	90.367	101.474		20.2857	33.6047	36.5814		20.2857	83.114	136.13		20.2857	106.552	91.971		20.2857	0	38.004
13	52.715	52.021		13	111.065	148.935		20.4286	42	113.396		17.875	89.806	103.04		20.4286	25.5581	32.9535		20.4286	81.655	126.316		20.4286	92.634	79.469		20.4286	0	39
13.0909	52.59	51.619		13.0909	112.742	150.452		20.5714	42.938	117		18	89.82	99.8616		20.5714	20.8837	32.186		20.5714	80.259	122.475		20.5714	87.424	69.666		20.5714	0	38.306
13.1818	53.69	57.297		13.1818	105.817	152.409		20.7143	40.225	118.286		18.125	89.848	98		20.7143	16.9767	29.5116		20.7143	79.495	120.44		20.7143	79.237	61.062		20.7143	0	35.497
13.2727	55.57	67.232		13.2727	99.946	154.151		20.8571	37.568	116.159		18.25	88.111	101.529		20.8571	19.4186	29.2558		20.8571	79.398	118.155		20.8571	76.184	55.325		20.8571	0	36.704
13.3636	57.331	81.878		13.3636	93.226	151.387		21	37	116		18.375	84.348	98.6228		21	35.5116	35.8372		21	78.378	123.967		21	66.374	45.682		21	0	36.999
13.4545	59.752	82.73		13.4545	88.699	161		21.1429	35.441	117.96		18.5	85.412	91.0865		21.1429	43	35.6977		21.1429	77.863	122.183		21.1429	62.537	42.018		21.1429	0	35.186
13.5455	54.644	74.251		13.5455	89.043	166.097		21.2857	35.819	117.692		18.625	91.106	86.0208		21.2857	32.0465	34.4884		21.2857	79.258	116.657		21.2857	59.567	33.752		21.2857	0	33.637
13.6364	56.312	59.27		13.6364	88.613	161.71		21.4286	32.216	112.432		18.75	88.637	87.3045		21.4286	19.1628	29.1395		21.4286	81.596	108.632		21.4286	50.301	23.263		21.4286	0	32.81
13.7273	52.758	54.246		13.7273	86.473	154.71		21.5714	32.392	116.436		18.875	85.247	89.8875		21.5714	13.9302	28.8605		21.5714	81.14	104.739		21.5714	44.616	14.098		21.5714	0	30.691
13.8182	52.814	49.307		13.8182	90.516	151.409		21.7143	31.52	117		19	82.851	89.8305		21.7143	19.1395	25		21.7143	82.4	106.6		21.7143	39.443	9.463		21.7143	0	32.354
13.9091	54.879	50.829		13.9091	92.323	154.677		21.8571	33.599	112.559		19.125	81.5	89		21.8571	16.2326	24.4186		21.8571	88.78	107.433		21.8571	35.819	5.204		21.8571	0	34.349
14	56.726	55.243		14	96.602	143.677		22	29.079	120.784		19.25	86.114	84.917		22	19	25		22	87.689	107.904		22	33.863	1.275		22	0	32.889
14.0909	61.104	58.237		14.0909	93.333	146.333		22.1429	31.515	119.626		19.375	85.946	84.2284		22.1429	8.2093	19.3721		22.1429	86.011	108.684		22.1429	30.227	0		22.1429	0	34.194
14.1818	67.694	68.083		14.1818	96.065	146.548		22.2857	30	113.872		19.5	87.512	86.481		22.2857	5.4884	13.7442		22.2857	83.827	104.782		22.2857	29.073	0		22.2857	0	34.573
14.2727	75.741	80.244		14.2727	100.237	145.645		22.4286	27.586	113.749		19.625	91.092	85.9204		22.4286	3.6977	13.6977		22.4286	83.59	100.944		22.4286	31.046	0		22.4286	0	34.061
14.3636	81.364	88.584		14.3636	97.462	148.032		22.5714	24.357	113.238		19.75	89.574	85.2145		22.5714	13.3488	11		22.5714	85.437	97.286		22.5714	30.348	0		22.5714	0	37.884
14.4545	80.701	89.062		14.4545	97.839	145.452		22.7143	22.987	113.004		19.875	93.125	84.4325		22.7143	19	11.0233		22.7143	85.712	96		22.7143	29.344	0		22.7143	0	41.258
14.5455	79.692	86.434		14.5455	103.419	136		22.8571	20	118.709		20	94.834	83.5225		22.8571	13.7907	12.1163		22.8571	86.449	98.105		22.8571	26.798	0		22.8571	0	44.934
14.6364	79.667	83.593		14.6364	102.247	125.376		23	17.185	110.555		20.125	98.789	85.0087		23	4.9767	10.4419		23	89.094	92.372		23	25.057	0		23	0	47.446
14.7273	83.359	83.473		14.7273	107	127.71		23.1429	19.546	116.863		20.25	97.907	84.0934		23.1429	14	8.8605		23.1429	92.453	86.739		23.1429	21	0		23.1429	0	46.347
14.8182	80.273	78.182		14.8182	111.581	132.527		23.2857	18.458	111.084		20.375	101.498	81.0415		23.2857	25.6512	12.1628		23.2857	94.421	86.864		23.2857	20.526	0		23.2857	0	47.421
14.9091	70.471	79.764		14.9091	115.452	125		23.4286	22.551	115.427		20.5	104.36	86.1903		23.4286	23.3953	13.6279		23.4286	94.367	85.377		23.4286	20	0		23.4286	0	45.186
15	69.295	81.652		15	111.613	131.839		23.5714	17.925	110.269		20.625	106.289	89.0623		23.5714	8.6744	15.6977		23.5714	90.257	86.444		23.5714	0	0		23.5714	0	44.25
15.0909	67.157	87.331		15.0909	109.226	131		23.7143	19.062	108.877		20.75	104.547	92.3114		23.7143	2.1628	13		23.7143	95.609	83.791		23.7143	0	0		23.7143	0	43.505
15.1818	74.04	93.977		15.1818	119.828	121.258		23.8571	17.07	111.427		20.875	106.894	91.9689		23.8571	11.3721	11		23.8571	101.034	83.074		23.8571	0	0		23.8571	0.264	42.297
15.2727	76.379	92.714		15.2727	112.516	130		24	16.401	107.595		21	113.107	94.0035		24	9.3721	10.4419		24	103.724	85.668		24	0	0		24	0.909	41.534
15.3636	79.974	87.835		15.3636	113.258	137.968		24.1429	17.89	109.67		21.125	124.95	100.547		24.1429	4.5581	7.4419		24.1429	110.255	89.844		24.1429	0	0		24.1429	3.353	45.039
15.4545	78.924	85.531		15.4545	108.817	130.86		24.2857	17.044	111.956		21.25	133	105		24.2857	0	4.2791		24.2857	108.82	91.488		24.2857	0	0		24.2857	9.225	47.49
15.5455	74.798	82.428		15.5455	112.806	135.839		24.4286	14.401	106.401		21.375	125.13	103.388		24.4286	0	2.093		24.4286	107.8	91.6		24.4286	0	0		24.4286	14.167	50.076
15.6364	71.59	76.03		15.6364	106.731	130		24.5714	18.154	110.423		21.5	105.882	95.8374		24.5714	0	1		24.5714	111.984	93.314		24.5714	0	0		24.5714	23.353	56.987
15.7273	69.386	75.968		15.7273	106.204	128.903		24.7143	16.379	102.758		21.625	109.171	71.808						24.7143	125.939	96.482		24.7143	0	0		24.7143	42.076	61.411
15.8182	67.299	69.006		15.8182	107.677	125.71		24.8571	22.33	105.004		21.75	103.156	62.0104						24.8571	152.773	98.506		24.8571	0	0		24.8571	52.702	62.824
15.9091	70.475	66.399		15.9091	98.495	121		25	16.872	102.581		21.875	85.061	63.5069						25	179.321	91.23		25	0	0		25	68.318	70.408
16	73.872	70.377		16	97	119		25.1429	20	106.507		22	61.433	65.9377						25.1429	193.573	87.476		25.1429	0	0		25.1429	84.667	84.148
16.0909	69.419	66.564		16.0909	93.516	112.677		25.2857	23.189	105		22.125	46.341	60.8806						25.2857	194.551	88.579		25.2857	0	0		25.2857	101.012	99.319
16.1818	67.023	61.548		16.1818	86.559	110.86		25.4286	19.317	105.317		22.25	43.813	48.3495						25.4286	187.586	94.479						25.4286	115.841	111.75
16.2727	67.524	63.067		16.2727	77.634	109		25.5714	19.542	101		22.375	36.256	32.8685						25.5714	177.533	96.291						25.5714	129.23	116.438
16.3636	64.79	62.346		16.3636	79	102.065		25.7143	15.352	101.93		22.5	25.571	28.4394						25.7143	152.983	94.77						25.7143	130.347	122.099
16.4545	59.381	52.98		16.4545	71.344	102.387		25.8571	16.974	104.159		22.625	13.396	25.4844						25.8571	120.082	94.059						25.8571	122.22	114.372
16.5455	57.622	49.226		16.5455	72.796	103.14		26	13.123	105		22.75	8.467	24						26	92.973	84.998						26	99.298	100.23
16.6364	60.174	55.375		16.6364	80.065	103.516		26.1429	12	98		22.875	6.728	23						26.1429	76.019	75.434						26.1429	88.601	84.982
16.7273	63.091	55.874		16.7273	79.43	109.57		26.2857	13	100.366		23	3.595	20						26.2857	61.685	66.699						26.2857	68.845	70.083
16.8182	69.218	64.451		16.8182	79.538	111.839		26.4286	15.401	96.551		23.125	1.938	8						26.4286	48.512	60.943						26.4286	54.728	58.42
16.9091	74.273	77.364		16.9091	83	109		26.5714	16.225	101.225		23.25	1.55	5						26.5714	34.286	56.625						26.5714	37.752	48.471
17	71.856	79.433		17	78.054	97.946		26.7143	15	97.286		23.375	0	2						26.7143	17.558	45.873						26.7143	26.611	38.38
17.0909	63.249	65.581		17.0909	79	97.892		26.8571	19.154	96.41		23.5	0	1						26.8571	3.211	44.186						26.8571	23.901	29.092
17.1818	58.44	56.119		17.1818	79	103.516		27	17.304	95.652		23.625	0	0						27	0	39.045						27	15.605	22.808
17.2727	51.554	46.717		17.2727	86.86	100.645		27.1429	17	94		23.75	0.727	0						27.1429	0	34						27.1429	7.057	14.993
17.3636	47.9	42.376		17.3636	91.925	100.194		27.2857	19	95.828		23.875	1.118	0						27.4286	0	29.545						27.2857	0.798	9.153
17.4545	46.879	40.33		17.4545	87.29	103.323		27.4286	17.709	92.833		24	1.938	1						27.5714	0	24.54						27.4286	0	6.744
17.5455	44.601	43.3		17.5455	89	102.871		27.5714	15.502	93.493		24.125	2.336	3						27.7143	0	23						27.5714	0	6
17.6364	43.711	42.376		17.6364	86.989	105.14		27.7143	22.093	93.361		24.25	2.187	1						27.8571	0	23.045						27.7143	0	6
17.7273	43.107	43.299		17.7273	75.935	102.548		27.8571	22.229	90.361		24.375	2.32	1						28	0	23.707						27.8571	0	6
17.8182	42.665	42.587		17.8182	74.763	100.452		28	23.634	91.366		24.5	2.024	0						28.1429	0	25.005						28	0	6
17.9091	42.109	36.93		17.9091	76.366	97.043		28.1429	22.251	87.357		24.625	0	0						28.2857	0	25						28.1429	0	6
18	43.307	35.051		18	78.097	95.065		28.2857	23.167	91.833		24.75	0	0														28.2857	0	6
18.0909	44.563	35.109		18.0909	70.484	85.301		28.4286	25.533	83.401		24.875	0	0
18.1818	58.14	44.66		18.1818	69.516	86		28.5714	27	85.568		25	0	0
18.2727	61.889	57.705		18.2727	61.645	80.968		28.7143	26.855	84.291
18.3636	54.034	61.92		18.3636	58.022	89		28.8571	30.899	76.912
18.4545	46.406	48.219		18.4545	59.086	88.484		29	26.115	81.943
18.5455	42.435	40.726		18.5455	59.355	84.935		29.1429	28.04	79.079
18.6364	42.579	33.885		18.6364	63	80.108		29.2857	33.123	77.846
18.7273	43.538	29.69		18.7273	65.452	76.301		29.4286	45.075	77.85
18.8182	44.185	33.365		18.8182	65.645	88.097		29.5714	49.238	72.119
18.9091	46.204	37.756		18.9091	65.72	87.452		29.7143	54.141	74.674
19	48.364	43.909		19	54.817	81.29		29.8571	65.07	70.414
19.0909	53.794	43.752		19.0909	47.806	73.129		30	94.013	68.996
19.1818	55.983	51.645		19.1818	44.591	67.656		30.1429	97.344	62.344
19.2727	59.474	58.499		19.2727	37.591	65.591		30.2857	78	54.965
19.3636	64.939	66.651		19.3636	45.806	64.548		30.4286	59.167	35.85
19.4545	68.655	71.396		19.4545	49.473	68.032		30.5714	42.154	23.291
19.5455	69.186	74.284		19.5455	47	67.914		30.7143	30.643	14.586
19.6364	59.123	65.943		19.6364	46.71	65.774		30.8571	20.392	9
19.7273	59.696	58.742		19.7273	49.667	60.667		31	15	5
19.8182	60.687	57.833		19.8182	36.28	59		31.1429	6.621	1.982
19.9091	63.858	62.356		19.9091	37.677	56.194		31.2857	1.352	0
20	67.789	68.237		20	42.624	54.656		31.4286	0	0
20.0909	68.709	73.595		20.0909	37.355	59.581		31.5714	0	0
20.1818	79.471	90.975		20.1818	40.742	53		31.7143	0	0
20.2727	85.633	100.167		20.2727	39.914	52.968		31.8571	0	0
20.3636	84.852	108.609		20.3636	41.129	53.086		32	0	0
20.4545	82.467	102.883		20.4545	40.613	49.097		32.1429	0	0
20.5455	83.586	105.642		20.5455	41.903	52.548		32.2857	0	0
20.6364	83.948	106.646		20.6364	39.183	50		32.4286	0	0
20.7273	87.537	104.134		20.7273	37.774	48.484
20.8182	95.434	103.764		20.8182	42.753	50.624
20.9091	98.082	114.205		20.9091	49.054	50.903
21	102.502	132.208		21	37.645	47.258
21.0909	107.818	141.091		21.0909	42.108	44
21.1818	108.019	134.597		21.1818	34.108	41.581
21.2727	99.828	114.478		21.2727	33.677	40.419
21.3636	95.879	96.87		21.3636	33	38.462
21.4545	90.653	81.86		21.4545	34.505	37
21.5455	73.511	59.035		21.5455	32	35.452
21.6364	56.893	40.59		21.6364	29.634	35.226
21.7273	47.485	28.951		21.7273	32.849	34.398
21.8182	41.608	22.244		21.8182	36.387	33.71
21.9091	39.655	20.965		21.9091	28.172	31.043
22	36.076	14.273		22	32.957	30.968
22.0909	35.696	9.314		22.0909	29.194	26.129
22.1818	38.376	8.681		22.1818	31.172	25.355
22.2727	38.767	13.432		22.2727	27.14	22.376
22.3636	36.775	11.966		22.3636	25	25.226
22.4545	33.67	9.37		22.4545	25.839	21
22.5455	28.36	8.727		22.5455	29.333	20
22.6364	15.132	0.55		22.6364	29.29	16.935
22.7273	13.193	0		22.7273	24.086	17.441
22.8182	12.755	0		22.8182	23.022	12.484
22.9091	11.316	0		22.9091	17.548	11.452
23	9.875	0		23	13.226	7.817
23.0909	8.401	0		23.0909	1.312	1.968
23.1818	7	0		23.1818	0	0
				23.2727	0	0
				23.3636	0	0
				23.4545	0	0

## Sheet: Fig 6B
Fragment cells (%)
WT	G376P	R387A	G376P-R387A
80	20	42.8571	14.2857
83.3333	20	28.5714	28.5714
88.8889	37.5	30	27.5862
81.25	37.5	35.7143	27.7778
71.4286	30.7692	46.1538	22.7273
90	47.3684	44.4444	33.3333
77.7778	31.25	33.3333	25.9259
80	36.3636	46.6667	30
81.25	45.4545	26.6667	11.1111
80	50	24	25

## Sheet: Fig 7F
The secretion of IL-10 (pg/mL)
wild-type			∆BepA-G			∆BepA-G+BepD			∆BepA-G+BepD-D448A			uninfected
183.939	204.256	247.662	19.5502	48.1796	62.0326	374.186	397.274	413.897	29.709	17.7031	24.1678	0.15605	34.3267	17.7031
The secretion of TNF-alpha (pg/mL)
wild-type			∆BepA-G			∆BepA-G+BepD			∆BepA-G+BepD-D448A			uninfected
602.878	548.106	607.572	1543.9	1505.82	1485.48	679.036	684.773	683.73	862.128	887.166	828.743	0	0	0

## Sheet: S2B Fig
PC			PC： PtdIns4P			PC： PA
Hydrodynamic size (nm)	Intensity (%)		Hydrodynamic size (nm)	Intensity (%)		Hydrodynamic size (nm)	Intensity (%)
0.4	0		0.4	0		0.4	0
0.4632	0		0.4632	0		0.4632	0
0.5365	0		0.5365	0		0.5365	0
0.6213	0		0.6213	0		0.6213	0
0.7195	0		0.7195	0		0.7195	0
0.8332	0		0.8332	0		0.8332	0
0.9649	0		0.9649	0		0.9649	0
1.117	0		1.117	0		1.117	0
1.294	0		1.294	0		1.294	0
1.499	0		1.499	0		1.499	0
1.736	0		1.736	0		1.736	0
2.01	0		2.01	0		2.01	0
2.328	0		2.328	0		2.328	0
2.696	0		2.696	0		2.696	0
3.122	0		3.122	0		3.122	0
3.615	0		3.615	0		3.615	0
4.187	0		4.187	0		4.187	0
4.849	0		4.849	0		4.849	0
5.615	0		5.615	0		5.615	0
6.503	0		6.503	0		6.503	0
7.531	0		7.531	0		7.531	0
8.721	0		8.721	0		8.721	0
10.1	0		10.1	0		10.1	0
11.7	0		11.7	0		11.7	0
13.54	0		13.54	0		13.54	0
15.69	0		15.69	0		15.69	0
18.17	0		18.17	0		18.17	0
21.04	0		21.04	0		21.04	0
24.36	0		24.36	0		24.36	0
28.21	0		28.21	0		28.21	0
32.67	0		32.67	0		32.67	0
37.84	0		37.84	0		37.84	0
43.82	0		43.82	0		43.82	0
50.75	0		50.75	0		50.75	0
58.77	0.066667		58.77	0		58.77	0
68.06	1.7		68.06	1		68.06	1.33333
78.82	5.33333		78.82	4.1		78.82	5.83333
91.28	9.93333		91.28	8.76667		91.28	12.0667
105.7	14.1667		105.7	13.4667		105.7	17.3667
122.4	16.7333		122.4	16.7333		122.4	19.8
141.8	16.9333		141.8	17.5333		141.8	18.3667
164.2	14.7		164.2	15.7333		164.2	13.8333
190.1	10.8		190.1	11.9		190.1	7.96667
220.2	6.4		220.2	7.2		220.2	2.93333
255	2.7		255	3.03333		255	0.433333
295.3	0.5		295.3	0.566667		295.3	0
342	0		342	0		342	0
396.1	0		396.1	0		396.1	0
458.7	0		458.7	0		458.7	0
531.2	0		531.2	0		531.2	0
615.1	0		615.1	0		615.1	0
712.4	0		712.4	0		712.4	0
825	0		825	0		825	0
955.4	0		955.4	0		955.4	0
1106	0		1106	0		1106	0
1281	0		1281	0		1281	0
1484	0		1484	0		1484	0
1718	0		1718	0		1718	0
1990	0		1990	0		1990	0
2305	0		2305	0		2305	0
2669	0		2669	0		2669	0
3091	0		3091	0		3091	0
3580	0		3580	0		3580	0
4145	0		4145	0		4145	0
4801	0		4801	0		4801	0
5560	0		5560	0		5560	0
6439	0		6439	0		6439	0
7456	0		7456	0		7456	0
8635	0		8635	0		8635	0
10000	0		10000	0		10000	0
